# Supplementary material for: Factor price distortion among regions in China and its influence on China’s economic growth
Source: PLoS One. 2023 Apr 10;18(4):e0284191. doi: 10.1371/journal.pone.0284191 (PMC10085039; doi:10.1371/journal.pone.0284191)
Supplement: S3 File — It contains the original data of GDP, annual fixed asset investment, average salary, etc., and the source and acquisition way of the data are mentioned in S2 File. (ZIP) [file pone.0284191.s003.zip › S3 file_raw data/all data used in this paper.xlsx]

## Sheet: GDP_nation
year	gdp	gdp_index	country	Real_gdp	gdp_deflator
2000	100280	108.5	China	100280	1
2001	110863	108.3	China	108603	1.02081
2002	121717	109.1	China	118486	1.02727
2003	137422	110	China	130335	1.05438
2004	161840	110.1	China	143499	1.12782
2005	187319	111.4	China	159858	1.17179
2006	219438	112.7	China	180160	1.21802
2007	270092	114.2	China	205742	1.31277
2008	319245	109.7	China	225699	1.41447
2009	348518	109.4	China	246915	1.41149
2010	412119	110.6	China	273088	1.50911
2011	487940	109.6	China	299304	1.63025
2012	538580	107.9	China	322949	1.66769
2013	592963	107.8	China	348139	1.70324
2014	643563	107.4	China	373902	1.72121
2015	688858	107	China	400075	1.72182
2016	746395	106.8	China	427280	1.74685
2017	832036	106.9	China	456762	1.8216
2018	919281	106.7	China	487365	1.88623
2019	986515	106	China	516607	1.9096
2020	1.01599e+06	102.3	China	528489	1.92244

## Sheet: GDP_province
id	province	province_Chinese name	year	GDPindex	GDP	Real_GDP	gdp_deflator
1	Beijing	北京	2000	112	3277.8	3277.8	1
1	Beijing	北京	2001	111.8	3861.5	3664.58	1.05374
1	Beijing	北京	2002	111.8	4525.7	4097	1.10464
1	Beijing	北京	2003	111.1	5267.2	4551.77	1.15718
1	Beijing	北京	2004	113.3	6252.5	5157.15	1.21239
1	Beijing	北京	2005	112.3	7149.8	5791.48	1.23454
1	Beijing	北京	2006	112.8	8387	6532.79	1.28383
1	Beijing	北京	2007	114.4	10425.5	7473.52	1.39499
1	Beijing	北京	2008	109	11813.1	8146.13	1.45015
1	Beijing	北京	2009	110	12900.9	8960.75	1.43971
1	Beijing	北京	2010	110.4	14964	9892.66	1.51264
1	Beijing	北京	2011	108.1	17188.8	10694	1.60734
1	Beijing	北京	2012	107.7	19024.7	11517.4	1.65182
1	Beijing	北京	2013	107.7	21134.6	12404.2	1.70382
1	Beijing	北京	2014	107.4	22926	13322.2	1.72089
1	Beijing	北京	2015	106.9	24779.1	14241.4	1.73994
1	Beijing	北京	2016	106.9	27041.2	15224	1.77622
1	Beijing	北京	2017	106.8	29883	16259.3	1.8379
1	Beijing	北京	2018	106.7	33106	17348.7	1.90827
1	Beijing	北京	2019	106.1	35445.1	18406.9	1.92564
1	Beijing	北京	2020	101.2	36102.6	18627.8	1.9381
2	Tianjin	天津	2000	108.3	1591.7	1591.7	1
2	Tianjin	天津	2001	109.6	1756.9	1744.5	1.00711
2	Tianjin	天津	2002	110.2	1926.9	1922.44	1.00232
2	Tianjin	天津	2003	112.3	2257.8	2158.9	1.04581
2	Tianjin	天津	2004	113.6	2621.1	2452.51	1.06874
2	Tianjin	天津	2005	112.2	3158.6	2751.72	1.14786
2	Tianjin	天津	2006	111.9	3538.2	3079.18	1.14907
2	Tianjin	天津	2007	112.8	4158.4	3473.31	1.19724
2	Tianjin	天津	2008	113.7	5182.4	3949.15	1.31228
2	Tianjin	天津	2009	113.8	5709.6	4494.14	1.27045
2	Tianjin	天津	2010	114.4	6830.8	5141.29	1.32862
2	Tianjin	天津	2011	113.4	8112.5	5830.23	1.39146
2	Tianjin	天津	2012	111.3	9043	6489.04	1.39358
2	Tianjin	天津	2013	110.1	9945.4	7144.43	1.39205
2	Tianjin	天津	2014	107.5	10640.6	7680.27	1.38545
2	Tianjin	天津	2015	106.9	10879.5	8210.2	1.32512
2	Tianjin	天津	2016	106	11477.2	8702.82	1.31879
2	Tianjin	天津	2017	103.4	12450.6	8998.71	1.3836
2	Tianjin	天津	2018	103.4	13362.9	9304.67	1.43615
2	Tianjin	天津	2019	104.8	14055.5	9751.29	1.4414
2	Tianjin	天津	2020	101.5	14083.7	9897.56	1.42295
3	Hebei	河北	2000	109.5	4628.2	4628.2	1
3	Hebei	河北	2001	108.7	5062.9	5030.85	1.00637
3	Hebei	河北	2002	109.5	5518.9	5508.78	1.00184
3	Hebei	河北	2003	108.4	6333.6	5971.52	1.06063
3	Hebei	河北	2004	110	7588.6	6568.68	1.15527
3	Hebei	河北	2005	110.3	8773.4	7245.25	1.21092
3	Hebei	河北	2006	110.3	10043	7991.51	1.25671
3	Hebei	河北	2007	109.6	12152.9	8758.69	1.38752
3	Hebei	河北	2008	108	14200.1	9459.39	1.50117
3	Hebei	河北	2009	108.1	15306.9	10225.6	1.49692
3	Hebei	河北	2010	109.2	18003.6	11166.4	1.61231
3	Hebei	河北	2011	110.3	21384.7	12316.5	1.73627
3	Hebei	河北	2012	108.7	23077.5	13388	1.72374
3	Hebei	河北	2013	108.2	24259.6	14485.8	1.67471
3	Hebei	河北	2014	106.5	25208.9	15427.4	1.63403
3	Hebei	河北	2015	106.8	26398.4	16476.5	1.60219
3	Hebei	河北	2016	106.7	28474.1	17580.4	1.61965
3	Hebei	河北	2017	106.6	30640.8	18740.7	1.63498
3	Hebei	河北	2018	106.5	32494.6	19958.9	1.62808
3	Hebei	河北	2019	106.7	34978.6	21296.1	1.64249
3	Hebei	河北	2020	103.9	36206.9	22126.7	1.63635
4	Shanxi	山西	2000	109.4	1845.7	1845.7	1
4	Shanxi	山西	2001	110.1	2029.5	2032.12	0.998713
4	Shanxi	山西	2002	112.9	2324.8	2294.26	1.01331
4	Shanxi	山西	2003	111.9	2854.3	2567.28	1.1118
4	Shanxi	山西	2004	112.2	3496	2880.48	1.21368
4	Shanxi	山西	2005	110.5	4079.4	3182.93	1.28165
4	Shanxi	山西	2006	109.9	4713.6	3498.04	1.3475
4	Shanxi	山西	2007	113.2	5935.6	3959.79	1.49897
4	Shanxi	山西	2008	108.3	7223	4288.45	1.68429
4	Shanxi	山西	2009	105.5	7147.6	4524.31	1.57982
4	Shanxi	山西	2010	110.8	8903.9	5012.94	1.77618
4	Shanxi	山西	2011	110	10894.4	5514.23	1.97569
4	Shanxi	山西	2012	109.2	11683.1	6021.54	1.94022
4	Shanxi	山西	2013	109	11987.2	6563.48	1.82635
4	Shanxi	山西	2014	104.9	12094.7	6885.09	1.75665
4	Shanxi	山西	2015	103	11836.4	7091.64	1.66906
4	Shanxi	山西	2016	104.1	11946.4	7382.4	1.61823
4	Shanxi	山西	2017	106.8	14484.3	7884.4	1.83708
4	Shanxi	山西	2018	106.6	15958.1	8404.77	1.89869
4	Shanxi	山西	2019	106.1	16961.6	8917.47	1.90206
4	Shanxi	山西	2020	103.6	17651.9	9238.5	1.91069
5	Inner Mongolia	内蒙古	2000	110.8	1539.1	1539.1	1
5	Inner Mongolia	内蒙古	2001	110.7	1713.8	1703.78	1.00588
5	Inner Mongolia	内蒙古	2002	113.2	1940.9	1928.68	1.00633
5	Inner Mongolia	内蒙古	2003	116.3	2388.4	2243.06	1.0648
5	Inner Mongolia	内蒙古	2004	116.7	2942.4	2617.65	1.12406
5	Inner Mongolia	内蒙古	2005	119.6	3523.7	3130.71	1.12553
5	Inner Mongolia	内蒙古	2006	118	4161.8	3694.24	1.12657
5	Inner Mongolia	内蒙古	2007	118	5166.9	4359.2	1.18529
5	Inner Mongolia	内蒙古	2008	116.5	6242.4	5078.47	1.22919
5	Inner Mongolia	内蒙古	2009	116	7104.2	5891.02	1.20594
5	Inner Mongolia	内蒙古	2010	114.1	8199.9	6721.65	1.21992
5	Inner Mongolia	内蒙古	2011	113.6	9458.1	7635.8	1.23865
5	Inner Mongolia	内蒙古	2012	110.7	10470.1	8452.83	1.23865
5	Inner Mongolia	内蒙古	2013	108.7	11392.4	9188.23	1.23989
5	Inner Mongolia	内蒙古	2014	107.8	12158.2	9904.91	1.22749
5	Inner Mongolia	内蒙古	2015	107.7	12949	10667.6	1.21386
5	Inner Mongolia	内蒙古	2016	107	13789.3	11414.3	1.20807
5	Inner Mongolia	内蒙古	2017	104	14898.1	11870.9	1.25501
5	Inner Mongolia	内蒙古	2018	105.2	16140.8	12488.2	1.29249
5	Inner Mongolia	内蒙古	2019	105.2	17212.5	13137.6	1.31018
5	Inner Mongolia	内蒙古	2020	100.2	17359.8	13163.8	1.31875
6	Liaoning	辽宁	2000	108.9	4669.1	4669.1	1
6	Liaoning	辽宁	2001	109	5033.1	5089.32	0.988954
6	Liaoning	辽宁	2002	110.2	5458.2	5608.43	0.973214
6	Liaoning	辽宁	2003	108.9	5906.3	6107.58	0.967044
6	Liaoning	辽宁	2004	110.4	6469.8	6742.77	0.959517
6	Liaoning	辽宁	2005	110.5	7260.8	7450.76	0.974505
6	Liaoning	辽宁	2006	111.5	8390.3	8307.6	1.00995
6	Liaoning	辽宁	2007	112.9	10292.2	9379.28	1.09733
6	Liaoning	辽宁	2008	110.7	12137.7	10382.9	1.16901
6	Liaoning	辽宁	2009	110.4	12815.7	11462.7	1.11804
6	Liaoning	辽宁	2010	110.3	13896.3	12643.3	1.0991
6	Liaoning	辽宁	2011	110.2	16354.9	13933	1.17383
6	Liaoning	辽宁	2012	108.9	17848.6	15173	1.17634
6	Liaoning	辽宁	2013	108.7	19208.8	16493	1.16466
6	Liaoning	辽宁	2014	105.7	20025.7	17433.1	1.14871
6	Liaoning	辽宁	2015	102.8	20210.3	17921.3	1.12773
6	Liaoning	辽宁	2016	100.5	20392.5	18010.9	1.13223
6	Liaoning	辽宁	2017	104.2	21693	18767.3	1.15589
6	Liaoning	辽宁	2018	105.6	23510.5	19818.3	1.1863
6	Liaoning	辽宁	2019	105.4	24855.3	20888.5	1.1899
6	Liaoning	辽宁	2020	100.6	25115	21013.8	1.19517
7	Jilin	吉林	2000	109.2	1751.4	1751.4	1
7	Jilin	吉林	2001	108.4	1900.9	1898.52	1.00126
7	Jilin	吉林	2002	107	2043.1	2031.41	1.00575
7	Jilin	吉林	2003	109.2	2141	2218.3	0.965152
7	Jilin	吉林	2004	109	2455.2	2417.95	1.0154
7	Jilin	吉林	2005	108.6	2776.5	2625.89	1.05735
7	Jilin	吉林	2006	110.8	3226.5	2909.49	1.10896
7	Jilin	吉林	2007	111.6	4080.3	3246.99	1.25664
7	Jilin	吉林	2008	112	4834.7	3636.63	1.32944
7	Jilin	吉林	2009	110.3	5434.8	4011.2	1.35491
7	Jilin	吉林	2010	110.4	6410.5	4428.37	1.4476
7	Jilin	吉林	2011	110.5	7734.6	4893.35	1.58064
7	Jilin	吉林	2012	108.9	8678	5328.86	1.62849
7	Jilin	吉林	2013	108.5	9427.9	5781.81	1.63061
7	Jilin	吉林	2014	106.3	9966.5	6146.06	1.62161
7	Jilin	吉林	2015	106.1	10018	6520.98	1.53627
7	Jilin	吉林	2016	106.5	10427	6944.84	1.5014
7	Jilin	吉林	2017	105.2	10922	7305.97	1.49494
7	Jilin	吉林	2018	104.4	11253.8	7627.43	1.47544
7	Jilin	吉林	2019	103	11726.8	7856.26	1.49267
7	Jilin	吉林	2020	102.4	12311.3	8044.81	1.53034
8	Heilongjiang	黑龙江	2000	107.7	2855.5	2855.5	1
8	Heilongjiang	黑龙江	2001	108.9	3043.4	3109.64	0.978699
8	Heilongjiang	黑龙江	2002	109.9	3242.7	3417.49	0.948853
8	Heilongjiang	黑龙江	2003	109.8	3609.7	3752.41	0.961969
8	Heilongjiang	黑龙江	2004	110.4	4134.7	4142.66	0.998079
8	Heilongjiang	黑龙江	2005	110.6	4756.4	4581.78	1.03811
8	Heilongjiang	黑龙江	2006	110.4	5329.8	5058.28	1.05368
8	Heilongjiang	黑龙江	2007	109.8	6126.3	5554	1.10304
8	Heilongjiang	黑龙江	2008	110.3	7134.2	6126.06	1.16457
8	Heilongjiang	黑龙江	2009	110.1	7218.9	6744.79	1.07029
8	Heilongjiang	黑龙江	2010	111.7	8308.3	7533.93	1.10278
8	Heilongjiang	黑龙江	2011	110.9	9935	8355.13	1.18909
8	Heilongjiang	黑龙江	2012	108.7	11015.8	9082.02	1.21292
8	Heilongjiang	黑龙江	2013	107.6	11849.1	9772.26	1.21252
8	Heilongjiang	黑龙江	2014	105.3	12170.8	10290.2	1.18276
8	Heilongjiang	黑龙江	2015	105.4	11690	10845.9	1.07783
8	Heilongjiang	黑龙江	2016	104.4	11895	11323.1	1.05051
8	Heilongjiang	黑龙江	2017	106	12313	12002.5	1.02587
8	Heilongjiang	黑龙江	2018	104.5	12846.5	12542.6	1.02423
8	Heilongjiang	黑龙江	2019	104	13544.4	13044.3	1.03834
8	Heilongjiang	黑龙江	2020	101	13698.5	13174.7	1.03976
9	Shanghai	上海	2000	111	4812.2	4812.2	1
9	Shanghai	上海	2001	110.5	5257.7	5317.48	0.988758
9	Shanghai	上海	2002	111.4	5795	5923.67	0.978278
9	Shanghai	上海	2003	112.3	6804	6652.29	1.02281
9	Shanghai	上海	2004	113.3	8101.6	7537.04	1.0749
9	Shanghai	上海	2005	111.5	9197.1	8403.8	1.0944
9	Shanghai	上海	2006	112.8	10598.9	9479.49	1.11809
9	Shanghai	上海	2007	115.2	12878.7	10920.4	1.17933
9	Shanghai	上海	2008	109.7	14536.9	11979.6	1.21347
9	Shanghai	上海	2009	108.4	15742.4	12985.9	1.21227
9	Shanghai	上海	2010	110.2	17915.4	14310.5	1.25191
9	Shanghai	上海	2011	108.3	20009.7	15498.3	1.29109
9	Shanghai	上海	2012	107.5	21305.6	16660.6	1.2788
9	Shanghai	上海	2013	107.9	23204.1	17976.8	1.29078
9	Shanghai	上海	2014	107.1	25269.8	19253.2	1.3125
9	Shanghai	上海	2015	107	26887	20600.9	1.30514
9	Shanghai	上海	2016	106.9	29887	22022.4	1.35712
9	Shanghai	上海	2017	107	32925	23563.9	1.39726
9	Shanghai	上海	2018	106.8	36011.8	25166.3	1.43095
9	Shanghai	上海	2019	106	37987.6	26676.3	1.42402
9	Shanghai	上海	2020	101.7	38700.6	27129.8	1.4265
10	Jiangsu	江苏	2000	110.6	8553.7	8553.7	1
10	Jiangsu	江苏	2001	110.2	9456.8	9426.18	1.00325
10	Jiangsu	江苏	2002	111.7	10606.9	10529	1.0074
10	Jiangsu	江苏	2003	113.6	12442.9	11961	1.04029
10	Jiangsu	江苏	2004	114.1	14823.1	13647.5	1.08614
10	Jiangsu	江苏	2005	114.5	18121.3	15626.4	1.15966
10	Jiangsu	江苏	2006	114.9	21240.8	17954.7	1.18302
10	Jiangsu	江苏	2007	114.9	25988.4	20630	1.25974
10	Jiangsu	江苏	2008	112.7	30945.5	23250	1.33099
10	Jiangsu	江苏	2009	112.4	34471.7	26133	1.31909
10	Jiangsu	江苏	2010	112.7	41383.9	29451.8	1.40514
10	Jiangsu	江苏	2011	111	48839.2	32691.5	1.49394
10	Jiangsu	江苏	2012	110.2	53701.9	36026.1	1.49064
10	Jiangsu	江苏	2013	109.7	59349.4	39520.6	1.50173
10	Jiangsu	江苏	2014	108.6	64830.5	42919.4	1.51052
10	Jiangsu	江苏	2015	108.6	71255.9	46610.4	1.52875
10	Jiangsu	江苏	2016	107.8	77350.9	50246.1	1.53944
10	Jiangsu	江苏	2017	107.2	85869.8	53863.8	1.5942
10	Jiangsu	江苏	2018	106.7	93207.6	57472.7	1.62177
10	Jiangsu	江苏	2019	105.9	98656.8	60863.6	1.62095
10	Jiangsu	江苏	2020	103.7	102719	63115.5	1.62748
11	Zhejiang	浙江	2000	111.1	6164.8	6164.8	1
11	Zhejiang	浙江	2001	110.7	6927.7	6824.43	1.01513
11	Zhejiang	浙江	2002	112.7	8040.7	7691.14	1.04545
11	Zhejiang	浙江	2003	114.7	9753.4	8821.73	1.10561
11	Zhejiang	浙江	2004	113.1	11482.1	9977.38	1.15081
11	Zhejiang	浙江	2005	112.9	13028.3	11264.5	1.15658
11	Zhejiang	浙江	2006	114	15302.7	12841.5	1.19166
11	Zhejiang	浙江	2007	114.5	18640	14703.5	1.26772
11	Zhejiang	浙江	2008	110.1	21284.6	16188.6	1.31479
11	Zhejiang	浙江	2009	109	22833.7	17645.5	1.29402
11	Zhejiang	浙江	2010	111.9	27399.9	19745.3	1.38766
11	Zhejiang	浙江	2011	109	31854.8	21522.4	1.48008
11	Zhejiang	浙江	2012	108.1	34382.4	23265.7	1.47781
11	Zhejiang	浙江	2013	108.3	37334.6	25196.8	1.48172
11	Zhejiang	浙江	2014	107.7	40023.5	27137	1.47487
11	Zhejiang	浙江	2015	108	43507.7	29307.9	1.4845
11	Zhejiang	浙江	2016	107.5	47254	31506	1.49984
11	Zhejiang	浙江	2017	107.8	52403.1	33963.5	1.54293
11	Zhejiang	浙江	2018	107.1	58002.8	36374.9	1.59458
11	Zhejiang	浙江	2019	106.8	62462	38848.4	1.60784
11	Zhejiang	浙江	2020	103.6	64613.3	40246.9	1.60542
12	Anhui	安徽	2000	108.6	3125.3	3125.3	1
12	Anhui	安徽	2001	109.2	3502.8	3412.83	1.02636
12	Anhui	安徽	2002	109.9	3827.7	3750.7	1.02053
12	Anhui	安徽	2003	109.4	4307.8	4103.26	1.04985
12	Anhui	安徽	2004	112.4	5129.1	4612.07	1.1121
12	Anhui	安徽	2005	111	5675.9	5119.4	1.10871
12	Anhui	安徽	2006	112.6	6500.3	5764.44	1.12766
12	Anhui	安徽	2007	114.1	7941.6	6577.23	1.20744
12	Anhui	安徽	2008	112.6	9517.7	7405.96	1.28514
12	Anhui	安徽	2009	113.1	10864.7	8376.14	1.2971
12	Anhui	安徽	2010	114.3	13249.8	9573.92	1.38395
12	Anhui	安徽	2011	113.4	16284.9	10856.8	1.49997
12	Anhui	安徽	2012	111.2	18341.7	12072.8	1.51926
12	Anhui	安徽	2013	110.3	20584	13316.3	1.54578
12	Anhui	安徽	2014	109.2	22519.7	14541.4	1.54866
12	Anhui	安徽	2015	108.7	23831.2	15806.5	1.50768
12	Anhui	安徽	2016	108.8	26307.7	17197.5	1.52974
12	Anhui	安徽	2017	108.6	29676.2	18676.5	1.58896
12	Anhui	安徽	2018	108	34010.9	20170.6	1.68616
12	Anhui	安徽	2019	107.3	36845.5	21643	1.70242
12	Anhui	安徽	2020	103.9	38680.6	22487.1	1.72012
13	Fujian	福建	2000	109.3	3764.5	3764.5	1
13	Fujian	福建	2001	108.7	4072.9	4092.01	0.99533
13	Fujian	福建	2002	110.2	4467.6	4509.4	0.990731
13	Fujian	福建	2003	111.5	4999.6	5027.98	0.994356
13	Fujian	福建	2004	111.4	5712.1	5601.17	1.01981
13	Fujian	福建	2005	111.6	6415.5	6250.9	1.02633
13	Fujian	福建	2006	114.9	7468.6	7182.29	1.03986
13	Fujian	福建	2007	115.1	9325.6	8266.81	1.12808
13	Fujian	福建	2008	112.9	10931.8	9333.23	1.17128
13	Fujian	福建	2009	112.3	12418.1	10481.2	1.1848
13	Fujian	福建	2010	113.9	15002.5	11938.1	1.25669
13	Fujian	福建	2011	112.3	17917.7	13406.5	1.33649
13	Fujian	福建	2012	111.5	20190.7	14948.2	1.35071
13	Fujian	福建	2013	111	22503.8	16592.5	1.35626
13	Fujian	福建	2014	109.9	24942.1	18235.2	1.3678
13	Fujian	福建	2015	108.9	26819.5	19858.1	1.35055
13	Fujian	福建	2016	108.4	29609.4	21526.2	1.3755
13	Fujian	福建	2017	108.1	33842.4	23269.8	1.45434
13	Fujian	福建	2018	108.3	38687.8	25201.2	1.53515
13	Fujian	福建	2019	107.5	42326.6	27091.3	1.56237
13	Fujian	福建	2020	103.3	43903.9	27985.4	1.56882
14	Jiangxi	江西	2000	108	2003.1	2003.1	1
14	Jiangxi	江西	2001	108.8	2175.7	2179.37	0.998315
14	Jiangxi	江西	2002	110.5	2450.5	2408.21	1.01756
14	Jiangxi	江西	2003	113	2812.7	2721.27	1.0336
14	Jiangxi	江西	2004	113.2	3398.1	3080.48	1.10311
14	Jiangxi	江西	2005	112.9	3941.2	3477.86	1.13322
14	Jiangxi	江西	2006	112.3	4696.8	3905.64	1.20257
14	Jiangxi	江西	2007	113.2	5777.6	4421.19	1.3068
14	Jiangxi	江西	2008	113.3	6934.2	5009.2	1.38429
14	Jiangxi	江西	2009	113.2	7630	5670.42	1.34558
14	Jiangxi	江西	2010	114	9383.2	6464.28	1.45155
14	Jiangxi	江西	2011	112.4	11584.5	7265.85	1.59438
14	Jiangxi	江西	2012	111	12807.7	8065.09	1.58804
14	Jiangxi	江西	2013	110.1	14300.2	8879.67	1.61044
14	Jiangxi	江西	2014	109.7	15667.8	9740.99	1.60844
14	Jiangxi	江西	2015	109.1	16780.9	10627.4	1.57902
14	Jiangxi	江西	2016	109	18388.6	11583.9	1.58743
14	Jiangxi	江西	2017	108.8	20210.8	12603.3	1.60362
14	Jiangxi	江西	2018	108.7	22716.5	13699.8	1.65817
14	Jiangxi	江西	2019	107.9	24667.3	14782	1.66873
14	Jiangxi	江西	2020	103.8	25691.5	15343.8	1.67439
15	Shandong	山东	2000	109.5	8278.1	8278.1	1
15	Shandong	山东	2001	109.4	9076.2	9056.24	1.0022
15	Shandong	山东	2002	111	10076.5	10052.4	1.00239
15	Shandong	山东	2003	110.8	10903.2	11138.1	0.978911
15	Shandong	山东	2004	112.5	13308.1	12530.4	1.06207
15	Shandong	山东	2005	112.6	15947.5	14109.2	1.13029
15	Shandong	山东	2006	112.3	18967.8	15844.6	1.19711
15	Shandong	山东	2007	111.9	22718.1	17730.1	1.28133
15	Shandong	山东	2008	109.7	27106.2	19449.9	1.39364
15	Shandong	山东	2009	109.8	29540.8	21356	1.38325
15	Shandong	山东	2010	110.4	33922.5	23577	1.43879
15	Shandong	山东	2011	110.7	39064.9	26099.8	1.49675
15	Shandong	山东	2012	109.7	42957.3	28631.5	1.50035
15	Shandong	山东	2013	109.4	47344.3	31322.8	1.5115
15	Shandong	山东	2014	108.5	50774.8	33985.3	1.49402
15	Shandong	山东	2015	107.8	55288.8	36636.1	1.50913
15	Shandong	山东	2016	107.4	58762.5	39347.2	1.49344
15	Shandong	山东	2017	107.3	63012.1	42219.6	1.49249
15	Shandong	山东	2018	106.3	66648.9	44879.4	1.48507
15	Shandong	山东	2019	105.3	70540.5	47258	1.49267
15	Shandong	山东	2020	103.6	73129	48959.3	1.49367
16	Henan	河南	2000	109.1	5053	5053	1
16	Henan	河南	2001	108.7	5533	5492.61	1.00735
16	Henan	河南	2002	109.1	6035.5	5992.44	1.00719
16	Henan	河南	2003	110.9	6942.4	6645.61	1.04466
16	Henan	河南	2004	112.8	8411.2	7496.25	1.12205
16	Henan	河南	2005	114.3	10243.5	8568.22	1.19552
16	Henan	河南	2006	114.5	11977.9	9810.61	1.22091
16	Henan	河南	2007	114.6	14824.5	11243	1.31856
16	Henan	河南	2008	112	17735.9	12592.1	1.40849
16	Henan	河南	2009	111	19181	13977.2	1.3723
16	Henan	河南	2010	112.4	22655	15710.4	1.44204
16	Henan	河南	2011	112	26318.7	17595.7	1.49575
16	Henan	河南	2012	110.1	28961.9	19372.8	1.49497
16	Henan	河南	2013	109	31632.5	21116.4	1.49801
16	Henan	河南	2014	108.9	34574.8	22995.8	1.50353
16	Henan	河南	2015	108.4	37084.1	24927.4	1.48768
16	Henan	河南	2016	108.2	40249.3	26971.4	1.49229
16	Henan	河南	2017	107.8	44824.9	29075.2	1.54169
16	Henan	河南	2018	107.6	49935.9	31284.9	1.59617
16	Henan	河南	2019	106.8	53717.8	33412.3	1.60773
16	Henan	河南	2020	101.3	54997.1	33846.7	1.62489
17	Hubei	湖北	2000	108.6	3545.4	3545.4	1
17	Hubei	湖北	2001	108.9	3880.5	3860.94	1.00507
17	Hubei	湖北	2002	109.2	4212.8	4216.15	0.999206
17	Hubei	湖北	2003	109.7	4757.5	4625.11	1.02862
17	Hubei	湖北	2004	110.8	5546.8	5124.62	1.08238
17	Hubei	湖北	2005	112.1	6469.7	5744.7	1.1262
17	Hubei	湖北	2006	113.3	7531.8	6508.75	1.15718
17	Hubei	湖北	2007	114.6	9451.4	7459.03	1.26711
17	Hubei	湖北	2008	113.4	11497.5	8458.54	1.35928
17	Hubei	湖北	2009	113.7	13192.1	9617.36	1.3717
17	Hubei	湖北	2010	114.7	16226.9	11031.1	1.47101
17	Hubei	湖北	2011	114.1	19942.5	12586.5	1.58444
17	Hubei	湖北	2012	111.2	22590.9	13996.2	1.61408
17	Hubei	湖北	2013	110.2	25378	15423.8	1.64538
17	Hubei	湖北	2014	109.7	28242.1	16919.9	1.66916
17	Hubei	湖北	2015	108.6	30344	18375	1.65137
17	Hubei	湖北	2016	108.1	33353	19863.4	1.67912
17	Hubei	湖北	2017	107.8	37235	21412.7	1.73892
17	Hubei	湖北	2018	107.8	42022	23082.9	1.82048
17	Hubei	湖北	2019	107.3	45429	24768	1.83418
17	Hubei	湖北	2020	95	43443.5	23529.6	1.84634
18	Hunan	湖南	2000	109	3551.5	3551.5	1
18	Hunan	湖南	2001	109	3831.9	3871.14	0.989865
18	Hunan	湖南	2002	109	4151.5	4219.54	0.983876
18	Hunan	湖南	2003	109.6	4660	4624.61	1.00765
18	Hunan	湖南	2004	111.1	5542.6	5137.94	1.07876
18	Hunan	湖南	2005	112.2	6369.9	5764.77	1.10497
18	Hunan	湖南	2006	112.8	7431.6	6502.66	1.14285
18	Hunan	湖南	2007	115.1	9285.5	7484.57	1.24062
18	Hunan	湖南	2008	114.1	11307.4	8539.89	1.32407
18	Hunan	湖南	2009	113.9	12772.8	9726.94	1.31314
18	Hunan	湖南	2010	114.6	15574.3	11147.1	1.39716
18	Hunan	湖南	2011	112.8	18915	12573.9	1.50431
18	Hunan	湖南	2012	111.4	21207.2	14007.3	1.51401
18	Hunan	湖南	2013	110.1	23545.2	15422.1	1.52672
18	Hunan	湖南	2014	109.5	25881.3	16887.2	1.5326
18	Hunan	湖南	2015	108.5	28538.6	18322.6	1.55757
18	Hunan	湖南	2016	108	30853.5	19788.4	1.55917
18	Hunan	湖南	2017	108	33828.1	21371.4	1.58286
18	Hunan	湖南	2018	107.8	36329.7	23038.4	1.57692
18	Hunan	湖南	2019	107.6	39894.1	24789.3	1.60933
18	Hunan	湖南	2020	103.8	41781.5	25731.3	1.62376
19	Guangdong	广东	2000	111.7	10810.2	10810.2	1
19	Guangdong	广东	2001	110.5	12126.6	11945.3	1.01518
19	Guangdong	广东	2002	112.4	13601.9	13426.5	1.01307
19	Guangdong	广东	2003	114.8	15979.8	15413.6	1.03673
19	Guangdong	广东	2004	113.2	18658.3	17448.2	1.06935
19	Guangdong	广东	2005	114.2	21963	19925.8	1.10224
19	Guangdong	广东	2006	114.9	25961.2	22894.8	1.13393
19	Guangdong	广东	2007	115	31742.6	26329	1.20561
19	Guangdong	广东	2008	110.5	36704.2	29093.6	1.26159
19	Guangdong	广东	2009	109.9	39464.7	31973.8	1.23428
19	Guangdong	广东	2010	112.5	45944.6	35970.6	1.27728
19	Guangdong	广东	2011	110.2	53072.8	39639.6	1.33889
19	Guangdong	广东	2012	108.3	57007.7	42929.6	1.32793
19	Guangdong	广东	2013	108.5	62503.4	46578.7	1.34189
19	Guangdong	广东	2014	107.8	68173	50211.8	1.35771
19	Guangdong	广东	2015	108	74732.4	54228.7	1.3781
19	Guangdong	广东	2016	107.5	82163.2	58295.9	1.40942
19	Guangdong	广东	2017	107.5	91648.7	62668.1	1.46245
19	Guangdong	广东	2018	106.8	99945.2	66929.5	1.49329
19	Guangdong	广东	2019	106.2	107987	71079.1	1.51925
19	Guangdong	广东	2020	102.3	110761	72713.9	1.52324
20	Guangxi	广西	2000	107.6	2080	2080	1
20	Guangxi	广西	2001	108.3	2279.3	2252.64	1.01184
20	Guangxi	广西	2002	110.6	2523.7	2491.42	1.01296
20	Guangxi	广西	2003	109.1	2798.2	2718.14	1.02945
20	Guangxi	广西	2004	110.3	3305.1	2998.11	1.1024
20	Guangxi	广西	2005	111.1	3742.1	3330.9	1.12345
20	Guangxi	广西	2006	111.1	4417.8	3700.63	1.1938
20	Guangxi	广西	2007	113	5474.8	4181.71	1.30923
20	Guangxi	广西	2008	110.3	6455.4	4612.42	1.39957
20	Guangxi	广西	2009	111.5	7112.9	5142.85	1.38306
20	Guangxi	广西	2010	111.7	8552.4	5744.57	1.48878
20	Guangxi	广西	2011	111.5	10299.9	6405.19	1.60806
20	Guangxi	广西	2012	110.1	11303.6	7052.12	1.60287
20	Guangxi	广西	2013	110	12448.4	7757.33	1.60473
20	Guangxi	广西	2014	108.3	13587.8	8401.19	1.61737
20	Guangxi	广西	2015	107.9	14797.8	9064.88	1.63243
20	Guangxi	广西	2016	107	16116.6	9699.42	1.6616
20	Guangxi	广西	2017	107.1	17790.7	10388.1	1.71261
20	Guangxi	广西	2018	106.8	19627.8	11094.5	1.76915
20	Guangxi	广西	2019	106	21237.1	11760.1	1.80585
20	Guangxi	广西	2020	103.7	22156.7	12195.3	1.81683
21	Hainan	海南	2000	109	526.8	526.8	1
21	Hainan	海南	2001	109.1	579.2	574.739	1.00776
21	Hainan	海南	2002	109.6	642.7	629.914	1.0203
21	Hainan	海南	2003	110.6	714	696.685	1.02485
21	Hainan	海南	2004	109.7	802.7	764.263	1.05029
21	Hainan	海南	2005	110.5	884.9	844.511	1.04783
21	Hainan	海南	2006	110.6	1027.5	934.029	1.10007
21	Hainan	海南	2007	115.8	1234	1081.61	1.1409
21	Hainan	海南	2008	110.3	1474.7	1193.01	1.23612
21	Hainan	海南	2009	111.7	1620.3	1332.59	1.2159
21	Hainan	海南	2010	116	2020.5	1545.81	1.30708
21	Hainan	海南	2011	112.2	2463.8	1734.4	1.42055
21	Hainan	海南	2012	109.4	2789.4	1897.43	1.47009
21	Hainan	海南	2013	109.6	3115.9	2079.58	1.49833
21	Hainan	海南	2014	108.6	3449	2258.43	1.52717
21	Hainan	海南	2015	107.8	3734.2	2434.58	1.53381
21	Hainan	海南	2016	107.5	4090.2	2617.18	1.56283
21	Hainan	海南	2017	107	4497.5	2800.38	1.60603
21	Hainan	海南	2018	105.8	4910.7	2962.8	1.65745
21	Hainan	海南	2019	105.8	5330.8	3134.64	1.70061
21	Hainan	海南	2020	103.5	5532.4	3244.36	1.70524
22	Chongqing	重庆	2000	108.7	1822.1	1822.1	1
22	Chongqing	重庆	2001	109.2	2014.6	1989.73	1.0125
22	Chongqing	重庆	2002	110.5	2279.8	2198.66	1.03691
22	Chongqing	重庆	2003	111.7	2615.6	2455.9	1.06503
22	Chongqing	重庆	2004	112.5	3059.5	2762.89	1.10736
22	Chongqing	重庆	2005	111.8	3448.4	3088.91	1.11638
22	Chongqing	重庆	2006	112.5	3900.3	3475.02	1.12238
22	Chongqing	重庆	2007	116	4770.7	4031.02	1.1835
22	Chongqing	重庆	2008	114.6	5899.5	4619.55	1.27707
22	Chongqing	重庆	2009	115.1	6651.2	5317.1	1.25091
22	Chongqing	重庆	2010	117.2	8065.3	6231.65	1.29425
22	Chongqing	重庆	2011	116.4	10161.2	7253.63	1.40084
22	Chongqing	重庆	2012	113.6	11595.4	8240.13	1.40719
22	Chongqing	重庆	2013	112.3	13027.6	9253.67	1.40783
22	Chongqing	重庆	2014	110.9	14623.8	10262.3	1.425
22	Chongqing	重庆	2015	111	16040.5	11391.2	1.40815
22	Chongqing	重庆	2016	110.7	18023	12610	1.42926
22	Chongqing	重庆	2017	109.3	20066.3	13782.8	1.4559
22	Chongqing	重庆	2018	106	21588.8	14609.7	1.4777
22	Chongqing	重庆	2019	106.3	23605.8	15530.1	1.52
22	Chongqing	重庆	2020	103.9	25002.8	16135.8	1.54952
23	Sichuan	四川	2000	109	3928.2	3928.2	1
23	Sichuan	四川	2001	109	4293.5	4281.74	1.00275
23	Sichuan	四川	2002	110.5	4725	4731.32	0.998664
23	Sichuan	四川	2003	111	5346.2	5251.77	1.01798
23	Sichuan	四川	2004	111.9	6304	5876.73	1.07271
23	Sichuan	四川	2005	112.7	7195.9	6623.07	1.08649
23	Sichuan	四川	2006	113.5	8494.7	7517.18	1.13004
23	Sichuan	四川	2007	114.5	10562.1	8607.18	1.22713
23	Sichuan	四川	2008	111	12756.2	9553.97	1.33517
23	Sichuan	四川	2009	114.5	14190.6	10939.3	1.29721
23	Sichuan	四川	2010	115.1	17224.8	12591.1	1.36801
23	Sichuan	四川	2011	115	21050.9	14479.8	1.45381
23	Sichuan	四川	2012	111.7	23922.4	16173.9	1.47907
23	Sichuan	四川	2013	110	26518	17791.3	1.4905
23	Sichuan	四川	2014	108.5	28891.3	19303.6	1.49668
23	Sichuan	四川	2015	107.9	30342	20828.6	1.45675
23	Sichuan	四川	2016	107.8	33138.5	22453.2	1.47589
23	Sichuan	四川	2017	108.1	37905.1	24271.9	1.56169
23	Sichuan	四川	2018	108	42902.1	26213.7	1.63663
23	Sichuan	四川	2019	107.4	46363.8	28153.5	1.64682
23	Sichuan	四川	2020	103.8	48598.8	29223.3	1.66302
24	Guizhou	贵州	2000	108.4	1029.9	1029.9	1
24	Guizhou	贵州	2001	108.8	1133.3	1120.53	1.0114
24	Guizhou	贵州	2002	109.1	1243.4	1222.5	1.0171
24	Guizhou	贵州	2003	110.1	1429	1345.97	1.06169
24	Guizhou	贵州	2004	110.4	1649.4	1485.95	1.11
24	Guizhou	贵州	2005	112.7	1939.9	1674.67	1.15838
24	Guizhou	贵州	2006	112.8	2264.1	1889.03	1.19855
24	Guizhou	贵州	2007	114.8	2847.5	2168.6	1.31306
24	Guizhou	贵州	2008	111.3	3504.5	2413.66	1.45195
24	Guizhou	贵州	2009	111.4	3856.7	2688.81	1.43435
24	Guizhou	贵州	2010	112.8	4519	3032.98	1.48995
24	Guizhou	贵州	2011	115.4	5615.6	3500.06	1.60443
24	Guizhou	贵州	2012	113	6742.2	3955.07	1.7047
24	Guizhou	贵州	2013	112.4	7973.1	4445.49	1.79352
24	Guizhou	贵州	2014	110.8	9173.1	4925.61	1.86233
24	Guizhou	贵州	2015	110.7	10541	5452.65	1.93319
24	Guizhou	贵州	2016	110.5	11792.4	6025.18	1.95719
24	Guizhou	贵州	2017	110.2	13605.4	6639.74	2.04908
24	Guizhou	贵州	2018	109.1	15353.2	7243.96	2.11945
24	Guizhou	贵州	2019	108.3	16769.3	7845.21	2.13752
24	Guizhou	贵州	2020	104.5	17826.6	8198.24	2.17444
25	Yunnan	云南	2000	107.5	2030.1	2030.1	1
25	Yunnan	云南	2001	106.8	2159	2168.15	0.995781
25	Yunnan	云南	2002	109	2358.7	2363.28	0.998062
25	Yunnan	云南	2003	108.8	2633.4	2571.25	1.02417
25	Yunnan	云南	2004	110.3	3136.4	2836.09	1.10589
25	Yunnan	云南	2005	108.9	3497.7	3088.5	1.13249
25	Yunnan	云南	2006	111.8	4090.7	3452.94	1.1847
25	Yunnan	云南	2007	112.2	5077.4	3874.2	1.31057
25	Yunnan	云南	2008	110.6	6016.6	4284.87	1.40415
25	Yunnan	云南	2009	112.1	6574.4	4803.34	1.36872
25	Yunnan	云南	2010	112.3	7735.3	5394.15	1.43402
25	Yunnan	云南	2011	113.7	9523.1	6133.14	1.55273
25	Yunnan	云南	2012	112	11097.4	6869.12	1.61555
25	Yunnan	云南	2013	112.2	12825.5	7707.15	1.6641
25	Yunnan	云南	2014	108.1	14041.7	8331.43	1.68539
25	Yunnan	云南	2015	108.7	14960	9056.27	1.65189
25	Yunnan	云南	2016	108.7	16369	9844.16	1.66281
25	Yunnan	云南	2017	109.5	18486	10779.4	1.71494
25	Yunnan	云南	2018	108.9	20880.6	11738.7	1.77878
25	Yunnan	云南	2019	108.1	23223.8	12689.6	1.83015
25	Yunnan	云南	2020	104	24521.9	13197.1	1.85812
26	Tibet	西藏	2000	110.4	117.8	117.8	1
26	Tibet	西藏	2001	112.7	139.2	132.761	1.0485
26	Tibet	西藏	2002	112.9	162	149.887	1.08082
26	Tibet	西藏	2003	112	186	167.873	1.10798
26	Tibet	西藏	2004	112.1	217.9	188.186	1.1579
26	Tibet	西藏	2005	112.1	243.1	210.956	1.15237
26	Tibet	西藏	2006	113.3	285.9	239.013	1.19617
26	Tibet	西藏	2007	114	344.1	272.475	1.26287
26	Tibet	西藏	2008	110.1	398.2	299.995	1.32735
26	Tibet	西藏	2009	112.4	445.7	337.195	1.32179
26	Tibet	西藏	2010	112.3	512.9	378.67	1.35448
26	Tibet	西藏	2011	112.7	611.5	426.761	1.43289
26	Tibet	西藏	2012	111.8	710.2	477.118	1.48852
26	Tibet	西藏	2013	112.1	828.2	534.85	1.54847
26	Tibet	西藏	2014	110.8	939.7	592.614	1.58569
26	Tibet	西藏	2015	111	1043	657.801	1.58559
26	Tibet	西藏	2016	110.1	1173	724.239	1.61963
26	Tibet	西藏	2017	110	1349	796.663	1.69331
26	Tibet	西藏	2018	108.9	1548.4	867.566	1.78476
26	Tibet	西藏	2019	108.1	1697.8	937.839	1.81033
26	Tibet	西藏	2020	107.8	1902.7	1010.99	1.88202
27	Shaanxi	陕西	2000	110.4	1804	1804	1
27	Shaanxi	陕西	2001	109.8	2010.6	1980.79	1.01505
27	Shaanxi	陕西	2002	111.1	2253.4	2200.66	1.02397
27	Shaanxi	陕西	2003	111.8	2587.7	2460.34	1.05177
27	Shaanxi	陕西	2004	113	3141.6	2780.18	1.13
27	Shaanxi	陕西	2005	112.1	3817.2	3116.58	1.2248
27	Shaanxi	陕西	2006	112.3	4595.6	3499.92	1.31306
27	Shaanxi	陕西	2007	114.3	5681.8	4000.41	1.4203
27	Shaanxi	陕西	2008	114.7	7177.8	4588.47	1.56431
27	Shaanxi	陕西	2009	112.2	7997.8	5148.27	1.55349
27	Shaanxi	陕西	2010	113.9	9845.2	5863.88	1.67896
27	Shaanxi	陕西	2011	113.1	12175.1	6632.05	1.8358
27	Shaanxi	陕西	2012	112.2	14142.4	7441.15	1.90057
27	Shaanxi	陕西	2013	110.5	15905.4	8222.48	1.93438
27	Shaanxi	陕西	2014	109.6	17402.5	9011.83	1.93107
27	Shaanxi	陕西	2015	107.7	17898.8	9705.74	1.84414
27	Shaanxi	陕西	2016	107.5	19045.8	10433.7	1.82542
27	Shaanxi	陕西	2017	107.8	21473.5	11247.5	1.90918
27	Shaanxi	陕西	2018	108.1	23941.9	12158.5	1.96914
27	Shaanxi	陕西	2019	106	25793.2	12888.1	2.00133
27	Shaanxi	陕西	2020	102.2	26181.9	13171.6	1.98775
28	Gansu	甘肃	2000	109.7	1052.9	1052.9	1
28	Gansu	甘肃	2001	109.8	1125.4	1156.08	0.973459
28	Gansu	甘肃	2002	109.9	1232	1270.54	0.969669
28	Gansu	甘肃	2003	111.3	1399.9	1414.11	0.989953
28	Gansu	甘肃	2004	110.9	1653.6	1568.24	1.05443
28	Gansu	甘肃	2005	111.8	1864.6	1753.3	1.06348
28	Gansu	甘肃	2006	112	2203	1963.69	1.12186
28	Gansu	甘肃	2007	112.3	2675.1	2205.23	1.21307
28	Gansu	甘肃	2008	110.1	3071.7	2427.96	1.26514
28	Gansu	甘肃	2009	110.2	3268.3	2675.61	1.22152
28	Gansu	甘肃	2010	111.8	3943.7	2991.33	1.31838
28	Gansu	甘肃	2011	113.2	4816.9	3386.18	1.42251
28	Gansu	甘肃	2012	111.8	5393.1	3785.76	1.42458
28	Gansu	甘肃	2013	111.3	6014.5	4213.55	1.42742
28	Gansu	甘肃	2014	109	6518.4	4592.76	1.41928
28	Gansu	甘肃	2015	108.2	6556.6	4969.37	1.3194
28	Gansu	甘肃	2016	107.6	6907.9	5347.04	1.29191
28	Gansu	甘肃	2017	103.5	7336.7	5534.19	1.3257
28	Gansu	甘肃	2018	106.1	8104.1	5871.77	1.38018
28	Gansu	甘肃	2019	106.2	8718.3	6235.82	1.3981
28	Gansu	甘肃	2020	103.9	9016.7	6479.02	1.39168
29	Qinghai	青海	2000	108.9	263.7	263.7	1
29	Qinghai	青海	2001	111.7	300.1	294.553	1.01883
29	Qinghai	青海	2002	112.1	340.7	330.194	1.03182
29	Qinghai	青海	2003	110.9	385	366.185	1.05138
29	Qinghai	青海	2004	111.3	443.7	407.564	1.08866
29	Qinghai	青海	2005	111.2	499.4	453.211	1.10191
29	Qinghai	青海	2006	112.3	585.2	508.956	1.1498
29	Qinghai	青海	2007	112.5	720.1	572.575	1.25765
29	Qinghai	青海	2008	112.5	896.9	644.147	1.39238
29	Qinghai	青海	2009	110.1	939.7	709.206	1.325
29	Qinghai	青海	2010	113.3	1144.2	803.531	1.42397
29	Qinghai	青海	2011	112.5	1370.4	903.972	1.51598
29	Qinghai	青海	2012	111.2	1528.5	1005.22	1.52057
29	Qinghai	青海	2013	110.8	1713.3	1113.78	1.53828
29	Qinghai	青海	2014	109.2	1847.7	1216.25	1.51918
29	Qinghai	青海	2015	108.2	2011	1315.98	1.52814
29	Qinghai	青海	2016	107.8	2258.2	1418.63	1.59182
29	Qinghai	青海	2017	107.2	2465.1	1520.77	1.62096
29	Qinghai	青海	2018	107.1	2748	1628.74	1.68719
29	Qinghai	青海	2019	106.1	2941.1	1728.1	1.70193
29	Qinghai	青海	2020	101.5	3005.9	1754.02	1.71372
30	Ningxia	宁夏	2000	110.2	295	295	1
30	Ningxia	宁夏	2001	110.1	337.4	324.795	1.03881
30	Ningxia	宁夏	2002	110.2	377.2	357.924	1.05385
30	Ningxia	宁夏	2003	111.7	442.6	399.801	1.10705
30	Ningxia	宁夏	2004	110.2	519.9	440.581	1.18003
30	Ningxia	宁夏	2005	109.9	579.9	484.199	1.19765
30	Ningxia	宁夏	2006	111.7	683.3	540.85	1.26338
30	Ningxia	宁夏	2007	111.7	877.6	604.129	1.45267
30	Ningxia	宁夏	2008	111.6	1139.2	674.208	1.68969
30	Ningxia	宁夏	2009	110.9	1266.7	747.697	1.69414
30	Ningxia	宁夏	2010	112.5	1571.7	841.159	1.86849
30	Ningxia	宁夏	2011	112.1	1931.8	942.939	2.0487
30	Ningxia	宁夏	2012	110.5	2131	1041.95	2.04521
30	Ningxia	宁夏	2013	109.8	2327.7	1144.06	2.0346
30	Ningxia	宁夏	2014	108	2473.9	1235.58	2.00221
30	Ningxia	宁夏	2015	108	2579.4	1334.43	1.93296
30	Ningxia	宁夏	2016	107.4	2781.4	1433.18	1.94072
30	Ningxia	宁夏	2017	107.3	3200.3	1537.8	2.08109
30	Ningxia	宁夏	2018	106.8	3510.2	1642.37	2.13728
30	Ningxia	宁夏	2019	106.5	3748.5	1749.12	2.14307
30	Ningxia	宁夏	2020	103.9	3920.5	1817.34	2.15727
31	Xinjiang	新疆	2000	108.7	1363.6	1363.6	1
31	Xinjiang	新疆	2001	108.6	1491.6	1480.87	1.00725
31	Xinjiang	新疆	2002	108.2	1612.6	1602.3	1.00643
31	Xinjiang	新疆	2003	111.2	1889.2	1781.76	1.0603
31	Xinjiang	新疆	2004	111.4	2170.4	1984.88	1.09347
31	Xinjiang	新疆	2005	110.9	2520.5	2201.23	1.14504
31	Xinjiang	新疆	2006	111	2957.3	2443.37	1.21034
31	Xinjiang	新疆	2007	112.2	3500	2741.46	1.27669
31	Xinjiang	新疆	2008	111	4142.5	3043.02	1.36131
31	Xinjiang	新疆	2009	108.1	4237	3289.5	1.28804
31	Xinjiang	新疆	2010	110.6	5360.2	3638.19	1.47331
31	Xinjiang	新疆	2011	112.3	6532	4085.69	1.59875
31	Xinjiang	新疆	2012	111	7411.8	4535.11	1.63431
31	Xinjiang	新疆	2013	111	8392.6	5033.97	1.66719
31	Xinjiang	新疆	2014	110	9264.5	5537.37	1.67309
31	Xinjiang	新疆	2015	108.8	9306.9	6024.66	1.5448
31	Xinjiang	新疆	2016	107.5	9630.8	6476.51	1.48704
31	Xinjiang	新疆	2017	107.6	11159.9	6968.73	1.60143
31	Xinjiang	新疆	2018	106.1	12809.4	7393.82	1.73245
31	Xinjiang	新疆	2019	106.2	13597.1	7852.23	1.73162
31	Xinjiang	新疆	2020	103.4	13797.6	8119.21	1.69938

## Sheet: GDP_city
Nation	City	City_Chinese name	frequency	Unit	Mean	Variance	Std	skewness	kurtosis	Min	Max	Median	Obs	2020	2019	2018	2017	2016	2015	2014	2013	2012	2011	2010	2009	2008	2007	2006	2005	2004
China	Beijing	北京	annual	billion	2020.53	1.22436e+06	1106.51	0.320331	-1.13724	526.72	4026.96	1902.47	19	3594.33	3544.51	3310.6	2988.3	2704.12	2477.91	2292.6	2113.46	1902.47	1718.88	1496.4	1290.09	1181.31	1042.55	838.7	714.98	625.25
China	Tianjin	天津	annual	billion	858.564	189352	435.146	-0.00963471	-1.37439	225.777	1569.5	904.302	19	1400.8	1405.55	1336.29	1245.06	1147.72	1087.95	1064.06	994.544	904.302	811.251	683.076	570.957	518.243	415.841	353.818	315.86	262.11
China	Shijiazhuang	石家庄	annual	billion	408.563	31734.6	178.142	-0.279026	-1.5134	132.451	649.03	450.021	19	593.51	580.994	537.51	617.703	592.773	544.06	517.027	491.366	450.021	408.268	340.102	300.128	272.355	226.884	190.252	167.15	151.115
China	Tangshan	唐山	annual	billion	477.91	41320.1	203.273	-0.313356	-0.974438	129.532	823.06	544.245	19	721.09	688.999	630.003	591.695	560.246	511.779	622.53	612.121	586.164	544.245	446.916	381.272	353.747	277.942	233.553	202.764	162.633
China	Qinhuangdao	秦皇岛	annual	billion	102.807	2077.9	45.5839	0.11489	-0.99838	34.1893	184.38	108.314	19	168.58	161.203	150.733	140.06	125.296	119.26	114.638	111.576	108.314	101.225	87.8077	76.7727	72.6038	61.8256	51.0056	43.2872	40.5799
China	Handan	邯郸	annual	billion	255.667	10447	102.211	-0.460601	-1.10069	76.2561	411.48	302.429	19	363.66	348.605	345.46	337.953	336.111	314.543	308.001	306.15	302.429	278.903	236.156	201.528	190.636	160.813	135.48	109.851	93.6492
China	Xingtai	邢台	annual	billion	145.627	3703.05	60.8527	-0.0468531	-1.37308	51.4606	242.71	153.206	19	220.04	211.996	215.076	209.062	197.575	176.473	164.694	160.458	153.206	142.892	121.209	105.629	97.0014	89.0749	77.694	67.1044	63.5577
China	Baoding	保定	annual	billion	246.954	11244.5	106.04	-0.176632	-1.59579	92.4807	395.43	272.09	19	395.43	377.22	325.69	344.974	347.713	330.056	303.52	290.638	272.09	244.99	205.03	173	152.582	133.673	115.392	104.057	111.088
China	Zhangjiakou	张家口	annual	billion	107.595	2148.06	46.3471	-0.365293	-1.38329	31.9937	172.78	123.355	19	160.01	155.106	153.66	142.702	146.599	136.354	134.897	131.702	123.355	111.861	96.6416	80.0341	74.6516	59.2234	50.1442	42.5805	40.0108
China	Chengde	承德	annual	billion	103.38	2297.1	47.928	-0.428311	-1.31981	23.4978	169.7	118.192	19	155.03	147.1	148.15	146.545	143.857	135.873	134.255	127.209	118.192	110.42	88.8962	76.0114	74.368	56.981	42.75	35.32	30.0616
China	Cangzhou	沧州	annual	billion	251.889	13017.7	114.095	-0.324451	-1.38339	62.8862	416.34	281.242	19	369.987	358.796	367.64	364.34	354.468	332.063	313.338	301.298	281.242	258.52	220.312	180.123	162.016	138.672	120.893	105.551	77.4116
China	Langfang	廊坊	annual	billion	187.692	10661.7	103.255	0.193328	-1.45064	52.8545	355.31	179.433	19	330.11	319.602	310.82	288.101	272.046	247.386	217.596	194.313	179.433	161.142	135.11	114.748	106.149	88.3931	71.598	60.957	60.48
China	Hengshui	衡水	annual	billion	100.681	1973.64	44.4256	0.12811	-1.55352	39.6758	170.31	101.103	19	156.02	150.493	155.87	152.319	142.018	122.001	114.913	107.023	101.103	92.9074	78.1823	65.2106	60.3807	53.6092	52.4206	51.0945	47.3805
China	Taiyuan	太原	annual	billion	239.378	16503.3	128.465	0.480018	-0.572143	61.9308	512.161	236.63	19	415.325	401.619	388.448	338.218	300.294	278.008	257.212	250.208	236.63	211.469	180.651	156.591	154.809	130.979	105.461	91.0059	77.1655
China	Datong	大同	annual	billion	85.6279	1627.45	40.3417	0.208311	-0.709221	25.1542	168.605	92.1727	19	136.991	131.121	127.196	112.131	103.303	105.337	100.173	97.1083	92.1727	84.358	69.5142	59.6259	56.9627	49.0847	40.5957	37.0251	30.4727
China	Yangquan	阳泉	annual	billion	49.7181	534.093	23.1105	-0.16167	-1.07913	12.5918	91.658	59.5701	19	74.2245	71.771	73.3694	67.2022	62.2863	59.5701	61.6615	61.4591	60.4154	53.0384	43.216	34.871	31.0653	27.3241	23.7439	20.0251	15.1501
China	Changzhi	长治	annual	billion	109.607	3124.18	55.8943	0.186707	-0.451003	25.5662	231.108	121.86	19	171.164	163.992	164.563	147.753	127.048	119.534	133.114	133.372	132.861	121.86	92.0234	77.529	68.2132	55.0625	46.04	39.8746	31.8475
China	Jincheng	晋城	annual	billion	87.7332	2161.52	46.4922	0.302997	-0.324619	19.8507	191.242	101.281	19	142.572	135.516	135.185	115.154	104.934	104.024	103.582	103.191	101.281	89.4977	73.0543	60.605	52.7549	41.9956	36.4409	31.5999	24.4511
China	Shuozhou	朔州	annual	billion	73.6771	1535.34	39.1834	-0.329358	-1.1159	11.8596	142.065	90.113	19	110.049	105.668	106.563	98.0223	91.8064	90.113	100.341	102.64	100.712	85.5201	67.0148	56.1307	42.0404	33.2193	23.4126	18.1651	14.5213
China	Jinzhong	晋中	annual	billion	90.4348	2186.27	46.7576	0.187413	-0.762309	20.3443	184.345	98.656	19	146.877	144.762	144.76	128.492	109.11	104.612	104.13	102.223	98.656	89.0238	76.3837	63.6811	56.7807	47.0198	38.5679	33.1017	25.3915
China	Yuncheng	运城	annual	billion	102.443	2257.22	47.5103	0.318085	-0.409428	29.3619	205.307	106.865	19	164.365	155.353	150.964	133.629	122.23	117.401	120.172	114.012	106.865	101.682	82.7432	72.3008	69.1445	61.9505	55.0209	47.083	36.8281
China	Xinzhou	忻州	annual	billion	58.4143	1252.11	35.3851	0.406889	-0.581349	10.9382	134.443	62.0944	19	103.456	99.1676	98.913	87.4492	71.6136	68.1236	68.0339	65.4732	62.0944	55.4545	43.7456	34.9307	31.1248	25.7284	19.4455	16.717	13.0194
China	Linfen	临汾	annual	billion	103.352	1841.89	42.9173	-0.0293377	-0.532876	29.5303	190.947	116.111	19	150.516	144.838	144.004	132.033	120.518	116.111	121.324	122.39	122.108	113.606	89.0144	76.6866	75.4632	65.8087	58.8739	52.3163	37.5935
China	Lüliang	吕梁	annual	billion	95.3342	2703.47	51.9949	0.158782	-0.40559	13.4962	207.137	99.5308	19	153.804	150.702	142.032	131.032	99.5308	95.5801	110.135	122.86	123.042	113.071	84.5539	61.1561	62.9644	50.7674	40.5751	30.9517	17.9585
China	Huhehaote	呼和浩特	annual	billion	207.129	9373.67	96.8177	-0.527388	-1.32222	40.6203	317.359	245.874	19	280.068	279.146	290.35	274.372	317.359	309.052	289.405	271.039	245.874	217.727	186.571	164.399	131.637	110.113	90.0084	74.3662	51.21
China	Baotou	包头	annual	billion	241.837	12248.8	110.674	-0.562687	-1.01953	45.0191	386.763	275.303	19	278.736	271.447	295.18	275.303	386.763	372.193	363.631	342.475	320.914	300.54	246.081	216.88	176	127.72	101.012	84.8699	60.8325
China	Wuhai	乌海	annual	billion	40.1845	406.016	20.1498	-0.405705	-1.22752	6.76298	71.87	48.3242	19	56.314	55.0946	49.59	41.358	57.223	55.9832	60.1019	57.509	53.191	48.3242	39.1123	31.1208	24.01	19.004	15.2396	12.5605	9.13666
China	Chifeng	赤峰	annual	billion	122.385	3719.93	60.9913	-0.431396	-1.42606	24.2482	197.51	140.68	19	176.36	170.838	154.98	140.68	193.328	186.127	177.837	168.615	155.682	134.719	108.623	91.2889	75.2393	59.0136	42.8009	34.7563	32.6653
China	Tongliao	通辽	annual	billion	114.95	3306.39	57.5012	-0.281287	-1.16552	23.8154	194.938	126.726	19	127.664	126.726	130.16	122.262	194.938	187.727	188.68	178.18	169.319	144.882	117.662	96.1393	74.1962	58.6139	41.3028	32.9318	27.7081
China	Èerduosi	鄂尔多斯	annual	billion	275.437	22512.3	150.041	-0.538521	-1.27937	27.1397	471.57	353.366	19	353.366	360.503	376.32	357.981	441.793	422.613	405.549	395.59	365.68	321.854	264.323	216.1	160.302	115.091	80.0005	59.4823	38.0375
China	Hulunbeier	呼伦贝尔	annual	billion	99.2417	2248.11	47.4142	-0.414876	-1.26537	21.3263	162.086	117.22	19	117.22	119.303	125.29	118.586	162.086	159.895	152.22	143.081	133.582	114.531	93.2014	77.9265	63.266	50.5039	39.506	32.4083	26.1789
China	Bayannaoer	巴彦淖尔	annual	billion	63.3442	784.094	28.0017	-0.582461	-1.23821	15.1373	98.27	74.01	19	87.4	87.501	81.31	74.01	91.538	88.743	86.746	83.49	78.334	71.845	60.3329	50.9866	43.906	35.5147	27.8232	21.7029	18.9489
China	Wulanchabu	乌兰察布	annual	billion	61.8609	731.389	27.0442	-0.545043	-1.25631	15.53	93.887	72.118	19	82.689	80.8418	76.45	72.118	93.887	91.3775	87.3726	83.379	77.871	69.004	56.7602	50.001	43.4686	34.4001	28.5087	23.0206	18.3176
China	Shenyang	沈阳	annual	billion	419.953	33086.3	181.896	-0.0536494	-1.17787	140.189	724.968	439.555	19	657.156	646.45	610.192	554.923	528.891	524.29	505.309	475.718	439.555	400.982	352.738	322.335	294.106	254.093	212.237	181.066	153.913
China	Dalian	大连	annual	billion	439.63	39779.4	199.448	0.0558259	-1.20057	144.88	782.595	450.49	19	703.04	699	650.09	605.22	564.8	540.01	518.19	490.32	450.49	412.09	355.61	325.17	295.35	253.56	215.53	186.57	160.46
China	Ānshan	鞍山	annual	billion	174.368	2904.25	53.8911	-0.0592264	-0.916466	79.0368	262.325	173.878	19	173.878	174.53	175.11	161.31	146.197	233.7	238.59	262.325	242.932	239.876	212.501	173.047	160.786	134.354	113.601	101.801	100.6
China	Fushun	抚顺	annual	billion	83.8598	1029.23	32.0817	-0.117802	-1.0465	31.4839	134.045	86.5072	19	82.7788	84.71	104.88	94.99	86.5072	121.648	127.658	134.045	123.637	111.337	89.5157	69.864	66.2438	54.7242	45.7822	39.0241	37.5002
China	Benxi	本溪	annual	billion	76.0823	922.798	30.3776	-0.23461	-0.928775	23.4659	119.366	78.11	19	81.0421	78.11	82.31	77.71	76.671	116.469	117.125	119.366	111.236	104.459	86.0367	68.8395	61.0859	48.4922	40.0343	34.3289	29.3604
China	Dandong	丹东	annual	billion	70.3951	695.878	26.3795	-0.392137	-0.893362	23.2945	110.73	76.8	19	77.9447	76.8	81.67	78.7	75.1235	98.4901	102.26	110.73	101.537	88.8668	72.8891	60.7521	56.3862	46.4024	38.5333	32.6316	29.0506
China	Jinzhou	锦州	annual	billion	91.2664	1312.8	36.2326	-0.528397	-1.15651	28.17	136.4	107.22	19	107.22	107.3	119.24	107.75	103.281	132.733	136.4	134.493	124.271	111.693	91.2632	72.7295	69.0444	55.1089	46.0245	38.194	34.312
China	Yingkou	营口	annual	billion	102.596	2009.39	44.8263	-0.569603	-1.27165	25.338	154.608	122.465	19	132.546	132.82	134.67	127.05	115.625	151.375	154.608	151.311	138.118	122.465	100.245	79.9483	70.3568	57.0107	45.7244	37.9589	31.8331
China	Fuxin	阜新	annual	billion	37.963	300.535	17.3359	-0.344969	-1.36947	10.303	61.512	40.91	19	50.458	48.81	44.6	40.91	40.7818	52.5538	60.6158	61.512	55.9963	48.026	37.8866	28.7969	23.3912	19.3509	15.8639	14.2594	12.7126
China	Liaoyang	辽阳	annual	billion	70.5448	692.943	26.3238	-0.398355	-0.988905	23.8776	107.999	76.29	19	83.7749	83.1	80.3	76.29	66.6882	102.858	101.462	107.999	100.049	88.8667	73.543	60.826	56.6609	46.7712	39.3033	33.0061	29.0019
China	Panjin	盘锦	annual	billion	95.0458	1376.77	37.1049	-0.478647	-1.44136	33.8009	138.325	108.72	19	130.356	128.09	121.66	108.72	101.253	125.654	130.395	135.106	124.496	111.992	92.6321	67.6866	67.5005	56.2858	50.9146	44.1325	36.87
China	Tieling	铁岭	annual	billion	60.8257	602.462	24.5451	-0.196868	-0.558666	17.6524	103.127	61.66	19	66.3079	64	61.66	59.45	58.9236	74.09	86.7291	103.127	97.5326	87.3843	72.2129	60.5707	53.6328	40.3966	32.3932	26.4231	21.6057
China	Chaoyang	朝阳	annual	billion	64.4894	913.458	30.2235	-0.597787	-1.17555	11.9819	100.286	76.27	19	87.5595	84.31	83.14	76.27	71.6533	85.4733	99.3523	100.286	92.0633	81.302	65.6408	51.8094	44.6611	33.4228	25.4023	21.2135	15.2785
China	Huludao	葫芦岛	annual	billion	58.0283	380.868	19.5158	-0.391676	-1.24675	24.0029	84.1664	64.7352	19	77.035	80.71	81.28	71.79	64.7352	72.0167	72.1551	69.8105	65.4515	60.0472	53.1448	44.5582	45.7822	41.7525	34.8111	29.9524	29.3356
China	Changchun	长春	annual	billion	375.609	38764.3	196.886	0.0370115	-1.28531	96.56	710.312	402.47	19	663.803	590.414	563.51	543.23	503.59	477.38	475.93	438.77	402.47	354.41	293.14	244.44	216.23	183.22	144.32	122.98	111.86
China	Jilin	吉林	annual	billion	166.277	4878.35	69.8452	-0.235111	-1.41632	60.0104	261.741	154.998	19	145.26	141.656	221.024	220.885	245.351	239.419	237.956	261.741	243.007	220.805	180.064	150.048	130.009	100.801	72.883	62.9691	70.3704
China	Siping	四平	annual	billion	75.6576	1145.26	33.8418	-0.0279225	-1.40096	23.1307	123.325	77.9553	19	52.66	79.6169	94.4324	93.983	119.38	123.325	121.031	113.77	112.28	98.4598	77.9553	65.8595	59.6548	47.525	38.0168	33.0706	27.941
China	Liaoyuan	辽源	annual	billion	43.7185	518.802	22.7772	-0.1458	-1.33685	8.16105	76.5249	42.99	19	42.99	41.0384	62.1601	66.8651	76.5249	72.664	69.0309	70.0301	60.5127	50.0493	41.0143	33.6182	27.1186	21.65	17.1611	13.708	10.006
China	Tonghua	通化	annual	billion	63.092	817.749	28.5963	-0.172241	-1.38019	19.2372	100.85	62.7084	19	53.17	72.5757	82.93	83.6135	94.7591	100.121	100.85	100.345	88.1123	78.0232	62.7084	51.8002	44.7326	35.3628	28.4736	23.3634	21.78
China	Baishan	白山	annual	billion	45.5784	457.086	21.3796	-0.484742	-1.31677	9.92254	69.6624	50.9663	19	50.942	50.9663	66.171	66.0061	69.6624	66.8552	67.5289	67.3645	64.3021	53.1434	43.3167	35.6635	30.0349	23.7452	19.1901	16.0482	9.92254
China	Songyuan	松原	annual	billion	101.671	2526.2	50.2613	-0.082978	-1.46045	22.7132	165.169	90.083	19	75.288	72.9784	137.36	137.251	165.169	163.73	159.629	165.048	160.542	136.097	110.285	90.083	80.6718	60.7349	47.3678	36.5551	28.4723
China	Baicheng	白城	annual	billion	45.496	438.831	20.9483	-0.424801	-1.37996	12.3353	70.0139	51.018	19	51.018	49.1555	60.6506	61.828	70.0139	69.9682	68.6181	69.2349	61.5501	55.4576	44.518	35.3363	29.0721	22.8612	19.004	15.2186	13.7001
China	Haerbin	哈尔滨	annual	billion	377.539	19055.4	138.041	-0.548398	-1.23663	135.59	534.007	424.219	19	513.522	512.943	501.011	471.718	437.457	406.532	534.007	501.705	455.022	424.219	366.485	317.554	281.48	239.14	205.51	179.64	160.45
China	Qiqihaer	齐齐哈尔	annual	billion	88.3151	989.198	31.4515	-0.548803	-1.33479	35.0169	123.04	103.816	19	118.61	112.303	105.22	104.383	103.816	98.1577	120.934	123.04	117.608	106.567	88.0457	69.0517	66.5881	55.6039	48.1599	42.244	40.1885
China	Jixi	鸡西	annual	billion	42.6179	224.567	14.9855	-0.590862	-1.29228	16.9129	60.37	50.4608	19	57.008	55.2835	52.0961	50.8582	50.4608	50.1014	51.6009	57.0912	58.2338	50.7832	41.9493	35.3818	31.5881	26.4646	23.6221	20.4636	19.47
China	Hegang	鹤岗	annual	billion	24.728	84.958	9.21727	-0.544891	-1.24487	8.80058	35.8239	28.5201	19	33.3381	33.6825	31.7645	30.8158	28.5617	28.5201	25.9461	32.0014	35.8239	31.3059	25.0987	20.2335	18.4692	15.3572	13.0002	11.2059	10.4877
China	Shuangyashan	双鸭山	annual	billion	36.2735	223.404	14.9467	-0.425955	-1.21094	11.4888	56.5431	39.635	19	48.7621	47.8312	44.6823	40.7757	38.5248	38.5358	43.2683	55.5106	56.5431	50.2916	39.635	29.8508	26.0051	20.643	16.9229	14.662	13.6632
China	Daqing	大庆	annual	billion	247.254	8757.52	93.5816	0.623437	-0.443475	112.56	418.15	224.827	19	224.827	254.034	250.264	223.409	208.05	230.183	407.751	418.15	400.107	374.154	290.006	212	222.037	182.228	162.033	140.072	123.954
China	Yichun	伊春	annual	billion	21.6184	49.3998	7.0285	-0.385047	-1.16025	9.50709	31.87	23.3695	19	29.2653	29.8482	27.5961	26.1794	23.8307	23.3695	25.6026	28.4492	26.0033	22.9684	20.2441	17.2462	17.9011	15.3219	13.0333	11.593	10.9202
China	Jiamusi	佳木斯	annual	billion	55.3891	459.735	21.4414	-0.454756	-1.38506	20.086	81.62	62.5309	19	80.1479	76.2911	72.411	71.4846	64.0478	61.9405	76.598	74.7178	66.8294	62.5309	51.2456	43.266	39.85	33.6892	27.8537	24.1543	23.6296
China	Qitaihe	七台河	annual	billion	19.908	46.9883	6.8548	-0.184621	-0.580094	7.96885	30.8059	20.4417	19	20.4367	21.9121	22.5541	20.4417	19.3538	19.0095	21.4259	24.0988	29.8908	30.8059	30.5224	23.3626	18.7161	13.516	11.4227	10.0215	9.65164
China	Mudanjiang	牡丹江	annual	billion	70.4249	802.454	28.3276	-0.0343826	-0.623131	26.6904	126.402	76.4979	19	82.681	82.6422	78.3934	78.9958	74.6124	71.8515	126.402	109.264	98.1052	94.0346	76.4979	62.9285	50.6087	41.6966	34.7089	30.281	30.1754
China	Heihe	黑河	annual	billion	34.8481	330.851	18.1893	0.0707132	-1.40618	9.71388	63.71	36.6082	19	61.2758	57.995	53.177	50.425	48.2289	45.7033	42.1362	38.9646	36.6082	31.6045	26.1099	22.421	20.5622	16.6319	13.5686	12.0496	11.2276
China	Suihua	绥化	annual	billion	82.432	1044.09	32.3123	-0.391785	-1.61124	34.9897	121.001	98.7496	19	113.444	110.137	103.074	101.618	101.44	98.7496	119.025	121.001	106.354	91.2094	73.3429	60.5879	54.179	44.7211	39.7272	35.0788	39.7599
China	Shanghai	上海	annual	billion	2270.74	1.28611e+06	1134.07	0.299059	-1.09851	680.404	4321.48	2130.56	19	3896.33	3798.76	3601.18	3292.5	2988.7	2688.7	2526.97	2320.41	2130.56	2000.97	1791.54	1574.24	1453.69	1287.87	1059.89	919.713	810.155
China	Nanjing	南京	annual	billion	776.063	222189	471.369	0.361069	-1.19029	169.077	1635.53	730.654	19	1478.3	1404.52	1300.92	1189.4	1081.91	1001.57	895.605	819.949	730.654	623.02	519.82	428.725	385.957	338.118	285.581	247.826	208.71
China	Wuxi	无锡	annual	billion	725.135	133259	365.047	0.178008	-1.0271	183.345	1400.32	744.637	19	1234.05	1180.33	1120.3	1031.31	934.016	868.137	835.898	791.985	744.637	679.988	577.921	502.749	452.981	393.199	335.018	283.954	227.43
China	Xuzhou	徐州	annual	billion	408.511	56114	236.884	0.152695	-1.37379	85.226	811.744	402.931	19	728.477	705.335	671.036	633.35	580.981	533.675	497.965	453.415	402.931	356.291	295.147	241.254	213.371	176.276	147.614	123.666	103.951
China	Changzhou	常州	annual	billion	423.492	60946	246.872	0.298412	-1.12054	90.142	880.758	403.983	19	781.032	740.586	689.702	647.816	575.234	528.131	499.137	452.753	403.983	363.981	309.185	256.088	230.151	193.693	160.386	132.249	111.338
China	Suzhou	苏州	annual	billion	1168.52	375657	612.909	0.147485	-1.13587	280.156	2271.83	1196.58	19	2018.05	1926.48	1826.35	1699.75	1544.53	1446.87	1371.69	1292.98	1196.58	1067.01	918.076	785.101	716.34	591.431	494.807	417.348	336.594
China	Nantong	南通	annual	billion	512.119	102934	320.833	0.397432	-1.11693	98.0181	1102.69	463.03	19	1001.83	936.939	875.323	803.407	715.169	649.829	574.861	523.541	463.03	413.886	351.056	290.417	262.006	218.249	180.181	149.431	120.402
China	Lianyungang	连云港	annual	billion	173.909	11845.3	108.836	0.31362	-1.24004	33.275	372.792	161.875	19	327.707	312.529	292.304	278.448	253.649	230.505	198.719	182.904	161.875	142.216	120.179	94.85	83.088	70.481	59.743	49.734	39.28
China	Huaian	淮安	annual	billion	210.603	17965.2	134.034	0.331749	-1.25732	42.064	455.013	192.091	19	400.337	384.021	361.502	334.161	309.086	275.558	247.843	223.499	192.091	169	139.638	112.175	99.225	81.244	67.662	57.242	50.097
China	Yancheng	盐城	annual	billion	325.381	35655.8	188.827	0.255307	-1.26777	74.339	661.739	314.723	19	591.838	565.626	538.716	499.012	454.69	418.171	380.758	352.665	314.723	277.133	231.571	191.7	168.828	144.112	123.322	106.158	87.136
China	Yangzhou	扬州	annual	billion	321.894	38261.7	195.606	0.302516	-1.24421	63.177	669.643	297.455	19	601.333	579.908	547.874	507.858	453.912	409.991	375.013	336.725	297.455	266.487	225.702	187.897	166.559	137.036	113.569	99.085	76.765
China	Zhenjiang	镇江	annual	billion	247.656	16724.8	129.324	0.125164	-1.19954	58.767	476.342	244.684	19	418.509	407.732	384.779	371.457	343.573	308.847	287.176	265.907	244.684	223.068	201.922	169.334	150.586	126.958	105.32	88.834	71.666
China	Taizhou	泰州	annual	billion	284.578	29320.8	171.233	0.330552	-1.11769	57.405	602.526	274.088	19	529.777	510.736	476.724	442.457	388.829	349.493	319.307	311.08	274.088	245.493	199.841	167.982	146.114	123.388	104.605	86.769	70.375
China	Xiuqian	宿迁	annual	billion	166.247	12448.9	111.575	0.348562	-1.23722	27.819	371.901	152.203	19	327.037	308.423	286.487	272.187	247.618	224.24	193.068	175.028	152.203	132.083	106.409	82.685	72.109	58.561	48.046	39.238	33.559
China	Hangzhou	杭州	annual	billion	862.654	250447	500.447	0.431828	-1.03564	211.871	1810.94	796.858	19	1610.58	1537.3	1430.67	1316.07	1170.95	1049.53	950.221	863.991	796.858	715.303	604.956	518.18	485.059	415.584	348.341	297.374	256.646
China	Ningbo	宁波	annual	billion	697.757	149658	386.857	0.381562	-0.89044	174.927	1459.49	686.202	19	1259.92	1203.51	1119.31	1014.66	897.283	829.535	790.481	743.209	686.202	621.256	526.47	440.512	398.292	344.962	289.184	246.209	211.965
China	Wenzhou	温州	annual	billion	389.305	39036.8	197.577	0.361775	-1.01314	121.249	758.502	370.652	19	687.086	660.802	603.977	541.213	512.501	467.035	435.06	406.791	370.652	343.658	294.371	253.962	242.219	215.647	183.444	159.74	138.891
China	Jiaxing	嘉兴	annual	billion	309.841	28396.1	168.511	0.401711	-0.948482	82.354	635.528	290.965	19	550.952	542.358	501.838	450.026	397.904	369.662	349.397	323.434	290.965	269.881	235.722	191.733	181.66	160.666	135.418	116.588	100.889
China	Huzhou	湖州	annual	billion	180.685	9637.38	98.1701	0.298235	-1.05438	45.9543	364.487	174.811	19	320.141	312.227	288.121	260.786	239.114	222.306	208.395	193.078	174.811	157.94	138.548	119.555	103.21	89.0503	75.8108	64.2889	55.1881
China	Shaoxing	绍兴	annual	billion	359.596	30636.7	175.033	0.153419	-1.12234	103.522	679.526	367.752	19	600.066	578.551	538.272	502.748	469.715	442.469	423.516	401.084	367.752	335.694	281.175	240.69	225.62	200.073	170.037	146.283	125.53
China	Jinhua	金华	annual	billion	275.817	19928	141.167	0.227568	-1.14615	75.6303	535.544	268.985	19	470.395	456.948	424.389	396.217	370.524	348.108	321.517	298.093	268.985	243.311	210.113	176.113	170.491	148.955	125.025	107.207	92.9618
China	Quzhou	衢州	annual	billion	94.2883	2452.17	49.5194	0.203248	-0.992489	23.8473	187.561	96.444	19	163.912	157.457	145.708	131.947	122.989	112.965	109.586	104.316	96.444	91.0973	75.2115	62.5944	58.0874	47.977	38.8182	32.9141	28.0455
China	Zhoushan	舟山	annual	billion	80.2246	1982.7	44.5275	0.45754	-0.671307	18.6618	170.362	75.596	19	151.211	136.247	124.722	112.956	107.619	93.087	88.6103	82.1419	75.596	68.945	60.9443	53.9929	51.208	42.1348	34.2675	28.3673	23.1936
China	Taizhou	台州	annual	billion	305.881	22973.6	151.57	0.288475	-1.06919	90.887	578.619	294.422	19	526.272	510.217	488.032	438.604	387.487	357.147	341.016	319.267	294.422	278.835	245.168	205.651	196.448	172.975	146.911	125.611	108.164
China	Lishui	丽水	annual	billion	85.875	2130.25	46.1546	0.291686	-1.05944	22.0288	171.003	84.4239	19	154.002	148.096	135.422	121.542	113.413	103.863	100.012	93.6499	84.4239	75.63	64.193	54.6633	51.434	44.0684	36.0929	31.9	26.1885
China	Hefei	合肥	annual	billion	472.87	113637	337.101	0.571329	-0.852772	75.483	1141.28	416.798	19	1004.57	937.021	860.513	736.664	654.426	583.095	525.009	469.601	416.798	364.23	297.608	233.996	199.459	160.487	127.184	107.438	89.667
China	Wuhu	芜湖	annual	billion	190.475	16555.3	128.668	0.316016	-1.15081	28.4854	430.263	187.363	19	375.302	361.826	327.853	296.326	269.944	245.732	230.955	209.953	187.363	165.824	134.112	90.2	74.9646	58.2301	47.9719	49.204	34.5075
China	Bengbu	蚌埠	annual	billion	100.531	4115.89	64.1552	0.448611	-1.15941	20.8144	208.273	89.0216	19	208.273	205.72	171.466	155.066	138.582	125.305	115.119	104.665	89.0216	78.0239	63.8053	53.2087	48.6385	40.9699	35.902	30.2454	26.366
China	Huainan	淮南	annual	billion	73.6123	1568.56	39.6051	0.273791	-0.955339	17.0504	145.705	77.0622	19	133.72	129.62	113.331	106.018	96.384	77.0622	78.9319	81.939	78.1757	70.9538	60.4181	50.8773	45.362	34.4229	30.498	26.7153	21.449
China	Maanshan	马鞍山	annual	billion	117.424	4702.41	68.5741	0.265343	-0.988087	19.2524	243.933	123.394	19	218.69	211.1	191.81	171.009	149.376	136.53	133.312	129.302	123.394	114.43	94.909	66.5891	63.63	53.21	42.89	41.179	26.5095
China	Huaibei	淮北	annual	billion	61.6242	1213.46	34.8347	0.189197	-1.22625	13.2469	122.302	62.0539	19	111.906	107.79	98.519	92.401	79.903	76.039	75.9637	70.366	62.0539	55.4916	46.1641	37.1873	34.909	26.7182	22.472	20.5136	16.913
China	Tongling	铜陵	annual	billion	62.2725	1361.94	36.9045	0.178503	-1.30741	10.3045	122.236	62.1301	19	100.367	96.02	122.236	112.21	95.725	72.1285	71.631	68.059	62.1301	57.941	46.67	34.373	32.531	28.69	24.363	17.568	13.672
China	Ānqing	安庆	annual	billion	123.654	5287.41	72.7146	0.610624	-0.620919	32.0431	265.688	119.056	19	246.768	238.05	191.759	170.883	153.118	141.743	135.291	124.491	119.056	106.63	86.8543	77.066	70.4718	58.7661	49.421	42.1289	39.202
China	Huangshan	黄山	annual	billion	44.3908	657.995	25.6514	0.514492	-0.718611	10.8419	95.737	42.495	19	85.04	81.8	67.791	61.132	58.0482	53.09	50.717	47.09	42.495	37.8815	30.9449	26.692	24.99	21.3232	18.7489	15.864	13.198
China	Chuzhou	滁州	annual	billion	121.89	9106.03	95.4255	1.20357	0.501072	30.05	336.211	97.0741	19	303.207	290.91	180.175	160.439	142.283	130.57	121.439	111.234	97.0741	85.0489	69.565	57.6185	52.0111	43.5554	37.229	31.735	35.564
China	Fuyang	阜阳	annual	billion	116.832	7697.91	87.7377	1.06555	0.220734	21.6861	307.153	96.2529	19	280.52	270.5	175.952	157.112	140.186	126.745	118.897	109.971	96.2529	85.3207	72.151	60.7799	54.127	45.3758	37.836	32.9035	26.332
China	Xiuzhou	宿州	annual	billion	100.973	4090.61	63.9579	0.512781	-1.00583	21.9929	216.767	91.4949	19	204.499	197.875	175.782	146.645	135.182	123.583	114.053	102.52	91.4949	80.2417	65.0565	54.06	51.1103	42.427	35.901	31.3786	27.9121
China	Ānhui	安徽	annual	billion	40.3947	175.062	13.2311	0.621466	-0.72722	24.8274	62.9733	37.4195	8											62.9733	52.9363	47.933	40.399	34.44	30.187	29.462
China	Liuan	六安	annual	billion	86.7103	2529.94	50.2985	0.611184	-0.44485	20.9068	192.347	81.516	19	166.946	162.01	128.805	116.805	110.815	101.649	97.533	90.754	81.516	72.134	58.094	58.4023	53.3947	43.529	35.635	30.9107	25.31
China	Bozhou	亳州	annual	billion	82.1885	3125.57	55.9068	0.821956	-0.320183	18.3251	197.268	71.5653	19	180.601	174.9	127.719	114.979	104.61	94.2609	88.363	81.999	71.5653	62.6653	51.278	43.1928	40.422	33.5566	29.873	23.54	22.4643
China	Chizhou	池州	annual	billion	43.388	802.044	28.3204	0.465758	-0.778273	7.55027	100.418	41.7447	19	86.889	83.17	68.493	62.435	58.902	54.474	51.7169	47.295	41.7447	37.2488	30.0844	24.559	19.24	15.8009	13.009	12.1	9.24253
China	Xuancheng	宣城	annual	billion	81.0634	2595.57	50.9468	0.568518	-0.766412	20.3176	183.392	75.7464	19	160.754	156.13	131.72	118.556	105.782	97.1457	91.763	84.852	75.7464	67.1393	52.596	43.277	41.161	33.2648	28.788	24.254	23.566
China	Fuzhou	福州	annual	billion	491.676	102701	320.47	0.613064	-0.78767	116.213	1132.45	433.958	19	1002	947.23	851.609	750.369	649.154	577.742	539.142	485.774	433.958	381.975	324.265	267.944	236.816	205.343	164.652	142.656	132.548
China	Xiamen	厦门	annual	billion	317.404	39344.1	198.354	0.56876	-0.824293	75.9693	703.389	292.209	19	638.402	601.504	546.861	460.783	411.813	380.694	344.325	314.257	292.209	262.216	214.91	179.087	161.993	142.165	115.068	96.6288	88.3952
China	Putian	莆田	annual	billion	133.419	7689.1	87.6875	0.40257	-1.20763	26.2755	288.296	121.552	19	264.397	259.539	237.403	212.986	188.028	165.56	154.157	137.172	121.552	105.934	86.795	70.087	60.535	51.333	40.993	34.271	29.646
China	Sanming	三明	annual	billion	141.326	7427.92	86.1854	0.309035	-1.16518	32.0682	295.347	136.801	19	270.219	260.156	235.44	214.383	193.898	171.299	168.376	153.347	136.801	123.583	100.579	81.8094	72.109	57.4769	45.6589	38.6319	34.0034
China	Quanzhou	泉州	annual	billion	526.233	103909	322.349	0.459211	-0.999211	121.411	1130.42	481.395	19	1015.87	990.366	901.924	794.002	692.088	632.086	595.371	537.952	481.395	428.178	367.306	313.334	278.901	235.499	187.52	156.118	138.7
China	Zhangzhou	漳州	annual	billion	228.193	22538.5	150.128	0.558584	-1.02132	60.3397	502.54	201.292	19	454.561	474.183	394.763	356.348	312.535	276.738	250.636	223.602	201.292	176.82	143.071	117.801	100.202	85.4808	71.6911	62.8531	70.2024
China	Nanping	南平	annual	billion	106.746	3914.24	62.5639	0.344514	-1.27207	28.2638	211.758	99.508	19	200.74	199.157	179.251	162.61	145.774	133.951	123.256	110.582	99.508	89.4305	72.8653	62.1653	55.9144	46.6577	39.3186	34.8002	32.1696
China	Long岩	龙岩	annual	billion	142.357	8131.44	90.1745	0.417734	-1.01969	29.4396	308.178	135.678	19	287.09	267.896	239.33	216.749	189.567	173.845	162.121	147.99	135.678	124.215	99.0897	82.4881	67.2848	55.3437	45.0007	38.5628	34.9226
China	Ningde	宁德	annual	billion	122.876	7365.71	85.8237	0.798137	-0.213225	26.9869	315.108	107.506	19	261.9	245.17	194.28	179.387	162.311	148.736	137.609	123.872	107.506	93.0117	73.861	61.2283	54.2672	45.7456	38.3999	34.3599	30.9041
China	Nanchang	南昌	annual	billion	307.38	33567.1	183.213	0.422314	-0.954943	68.8502	665.053	287.69	19	574.551	553.666	511.933	454.763	413.749	377.882	349.845	320.735	287.69	263.59	214.546	178.271	165.219	141.204	116.494	97.9698	84.2021
China	Jingdezhen	景德镇	annual	billion	58.2976	950.762	30.8344	-0.0434284	-1.41195	14.0691	110.231	62.8252	19	95.7136	92.611	84.66	87.825	84.9571	77.2056	73.8214	68.028	62.8252	56.4711	46.15	36.4034	32.1976	26.1852	22.4776	19.3099	16.5124
China	Pingxiang	萍乡	annual	billion	64.9761	1073.02	32.757	-0.23393	-1.50276	14.2865	110.83	73.306	19	96.3604	93.002	84.953	107.05	100.182	91.2387	86.4952	79.833	73.306	65.8154	52.039	42.1486	38.7637	31.6276	26.5494	22.8099	17.2556
China	Jiujiang	九江	annual	billion	158.059	11379.3	106.674	0.586557	-0.76411	30.6775	373.568	142.01	19	324.05	312.105	270.019	241.363	210.405	190.268	177.996	160.173	142.01	125.641	103.206	83.1364	70.0598	59.2561	50.622	42.8916	35.6762
China	Xinyu	新余	annual	billion	67.878	1287.9	35.8873	-0.435999	-1.39128	10.91	115.46	83.0323	19	100.133	97.158	88.977	110.851	103.619	94.6796	90.0268	84.507	83.0323	77.9213	63.1221	48.4175	40.2322	28.0771	21.4271	17.7319	13.4
China	Yingtan	鹰潭	annual	billion	50.6947	1082.09	32.8952	0.35697	-1.00993	7.97237	114.392	48.2175	19	98.2657	94.126	81.898	80.08	71.3545	63.9261	60.6981	55.347	48.2175	42.7596	34.4886	25.6802	25.6622	22.0202	14.3208	12.3528	9.63748
China	Ganzhou	赣州	annual	billion	173.415	14026.8	118.435	0.7162	-0.586639	34.5059	416.937	150.849	19	364.52	347.434	317.028	252.401	220.72	197.387	184.359	167.331	150.849	133.6	111.974	94.0629	83.4849	70.1965	58.2732	50.0111	39.8015
China	Jian	吉安	annual	billion	108.014	5041.12	71.0009	0.534568	-0.757881	20.6724	252.565	100.626	19	216.883	208.541	174.223	163.347	146.703	132.852	124.211	112.39	100.626	87.9062	72.0525	58.4109	50.5005	40.6005	35.178	30.3142	24.286
China	Yichun	宜春	annual	billion	134.5	8216.89	90.6471	0.601212	-0.674586	24.9497	319.128	124.76	19	278.987	268.757	218.085	202.185	178.195	162.102	152.299	138.707	124.76	107.798	87.0001	70.0243	61.5	50.8856	43.972	37.2207	28.9517
China	Fuzhou	抚州	annual	billion	86.1257	2627.92	51.2632	0.23948	-1.22021	16.8411	179.455	82.504	19	157.251	151.092	138.24	135.457	121.579	110.514	103.677	94.064	82.504	74.2507	63.0012	50.291	43.405	36.7923	31.3561	26.2004	20.4176
China	Shangrao	上饶	annual	billion	134.328	7500.91	86.6078	0.456895	-0.943932	25.2756	304.349	126.539	19	262.434	251.307	231.06	205.545	181.777	165.081	155.024	140.131	126.539	111.058	90.1003	72.8503	62.8338	52.8124	45.1428	38.8109	30.1066
China	Jinan	济南	annual	billion	558.915	89126.9	298.541	0.383672	-0.868577	152.934	1143.22	532.8	19	1014.09	944.337	867.864	793.387	727.494	673.801	633.051	576.576	532.8	493.11	443.905	370.596	337.897	281.123	241.778	208.644	182.784
China	Qingdao	青岛	annual	billion	701.29	140137	374.348	0.289449	-1.02329	181.903	1413.65	686.961	19	1240.06	1174.13	1094.94	1013.7	928.317	865.857	812.066	750.87	686.961	624.848	535.069	453.422	414.191	354.548	302.94	257.695	219.36
China	Zibo	淄博	annual	billion	305.354	13654.4	116.852	-0.426945	-1.11801	100.338	477.136	355.721	19	367.354	364.24	357.298	477.136	447.34	413.024	402.977	380.124	355.721	328.023	286.675	244.528	231.678	194.502	164.516	143.095	123.096
China	Zaozhuang	枣庄	annual	billion	148.457	3888.67	62.3592	-0.370007	-1.05142	38.324	240.238	169.391	19	173.325	169.391	240.238	230.367	215.936	203.1	198.013	183.063	170.292	156.168	136.204	119.604	109.283	92.5561	75.995	63.335	50.331
China	Dongying	东营	annual	billion	194.686	7101.6	84.271	-0.0746288	-1.0457	56.2	344.172	206.78	19	298.119	291.619	278.481	263.522	242.916	239.681	237.077	224.218	206.78	185.299	163.869	144.259	142.67	117.204	105.439	87.329	70.173
China	Yantai	烟台	annual	billion	487.702	50024.3	223.661	-0.0290648	-1.12277	131.6	871.175	500.934	19	771.846	765.345	718.443	676.2	645.584	608.649	570.54	533.845	500.934	462.13	408.636	367.562	340.922	287.996	240.575	201.246	163.103
China	Weifang	潍坊	annual	billion	385.833	34625.7	186.08	-0.0709128	-1.35044	103	701.06	401.243	19	587.217	568.85	549.563	585.493	564.052	517.05	478.6	442.07	401.243	354.184	309.092	270.723	249.181	205.602	172.088	147.118	124.641
China	Ji宁	济宁	annual	billion	305.336	18472.5	135.914	-0.198711	-1.42087	88.261	506.996	318.937	19	449.431	437.017	433.683	463.676	435.878	401.312	380.006	350.154	318.937	289.669	254.281	223.813	212.216	173.601	145.609	126.619	110.216
China	Taian	泰安	annual	billion	218.457	9073.59	95.2554	-0.357916	-1.22414	60.407	357.839	240.39	19	276.646	266.36	240.39	357.839	336.459	320.783	304.682	283.044	258.042	233.062	207.193	171.566	151.33	122.611	101.818	85.566	73.211
China	Weihai	威海	annual	billion	228.525	7279.82	85.3218	-0.194484	-1.23847	83.602	351.291	233.786	19	301.779	296.373	289.909	351.291	329.994	300.157	279.034	254.969	233.786	211.095	194.47	178.035	178.035	158.345	136.853	116.977	100.881
China	Rizhao	日照	annual	billion	117.168	3459.66	58.8189	0.154982	-1.10489	31.167	221.196	117.119	19	200.643	194.938	179.003	167.706	151.191	139.626	138.622	128.83	117.119	106.471	90.924	86.466	77.314	62.958	50.587	42.65	38.778
China	Laiwu	莱芜	annual	billion	54.057	572.038	23.9173	0.172888	-0.521153	17.005	100.565	57.9105	16			100.565	89.497	71.536	66.583	68.76	65.348	63.141	61.188	54.633	47.13	45.579	36.727	29.198	25.634	22.388
China	Linyi	临沂	annual	billion	288.896	19842.7	140.864	0.139995	-1.10427	81.97	546.55	287.09	19	480.525	460.025	436.776	406.2	381.05	359.94	338.81	317.56	287.09	264.29	236.06	197.71	187.82	159.81	135.95	114.85	96.03
China	Dezhou	德州	annual	billion	207.309	8977.98	94.7522	-0.207445	-1.43081	55.668	348.872	223.055	19	307.899	302.227	289.381	314.166	297.993	275.094	259.608	246.059	223.055	195.071	165.782	147.608	140.091	118.082	100.338	83.183	68.69
China	Liaocheng	聊城	annual	billion	182.708	6778.04	82.3289	-0.345724	-1.25972	45.419	301.355	214.675	19	231.684	225.982	216.334	301.355	286.629	266.362	251.64	236.587	214.675	191.942	162.238	137.837	125.267	102.542	84.133	69.3139	57.269
China	Binzhou	滨州	annual	billion	176.201	6197.47	78.724	-0.432237	-1.2427	40.65	287.211	198.773	19	250.811	245.719	233.256	260.114	251.346	235.533	227.671	215.573	198.773	181.758	155.152	135.499	123.683	103.029	83.367	66.727	51.945
China	Heze	菏泽	annual	billion	182.95	14005.8	118.346	0.270899	-1.22909	29.01	397.667	178.736	19	348.311	340.998	312.072	282.581	258.924	240.096	222.219	205.001	178.736	155.652	122.709	95.7311	82.179	68.602	53.96	45.085	36.522
China	Zhengzhou	郑州	annual	billion	596.806	143391	378.671	0.40598	-1.09885	110.228	1269.1	554.979	19	1185.03	1158.64	1014.33	919.377	811.397	731.152	677.699	620.185	554.979	497.985	404.089	330.851	300.399	248.675	201.348	166.06	137.789
China	Kaifeng	开封	annual	billion	126.59	5364.52	73.2429	0.278561	-1.19209	28.2092	255.703	120.705	19	234.777	229.971	200.223	188.755	175.51	160.584	149.206	136.354	120.705	107.242	92.7158	77.8725	68.9375	55.5439	47.5289	40.8009	34.5741
China	Luoyang	洛阳	annual	billion	293.332	22422.1	149.74	0.161077	-1.14628	68.6316	544.712	298.112	19	508.19	500.056	464.078	429.019	382.011	346.903	328.457	314.076	298.112	270.276	232.025	200.148	191.964	159.532	133.365	111.24	90.5198
China	Pingdingshan	平顶山	annual	billion	145.854	4741.89	68.8614	0.0413712	-0.888617	36.5663	269.416	149.58	19	241.824	236.523	213.523	199.466	182.514	170.578	163.717	155.688	149.58	148.461	131.084	112.781	106.77	82.1163	67.541	56.0993	46.9823
China	Ānyang	安阳	annual	billion	147.643	4627.49	68.0256	-0.277875	-1.3106	36.1787	243.547	156.69	19	227.548	219.304	214.2	224.985	202.985	188.448	179.181	168.365	156.69	148.661	131.559	112.488	103.605	80.7824	64.6002	55.7458	46.3469
China	Hebi	鹤壁	annual	billion	55.9405	910.075	30.1675	0.105425	-1.28664	12.2248	106.464	54.5781	19	97.1956	96.6854	86.1901	82.7652	77.1789	71.7253	68.2198	62.2118	54.5781	50.0519	42.9119	36.3628	34.2352	27.4432	22.1668	18.6236	15.6342
China	Xinxiang	新乡	annual	billion	162.418	8176.97	90.4266	0.258667	-1.11999	37.8945	323.253	161.977	19	296.774	290.391	252.655	235.776	216.697	197.503	191.8	176.61	161.977	148.941	118.994	99.198	94.9493	77.9677	63.9986	54.4163	46.1511
China	Jiaozuo	焦作	annual	billion	148.849	4883.78	69.8841	-0.158521	-1.22102	34.142	261.574	155.135	19	202.526	261.574	237.15	228.01	209.508	192.608	184.431	170.736	155.135	144.262	124.593	107.142	103.159	85.6004	69.9096	58.3974	45.5704
China	Puyang	濮阳	annual	billion	101.594	2595.28	50.9439	-0.00613226	-1.51483	26.503	177.154	98.9699	19	162.051	157.866	165.447	158.547	144.956	132.834	125.361	113.048	98.9699	89.7343	77.5404	66.1632	65.728	52.6141	45.6236	38.3982	31.7425
China	Xuchang	许昌	annual	billion	180.749	10615.2	103.03	0.36218	-1.0181	41.1685	365.542	171.619	19	338.937	337.35	283.062	263.292	237.771	217.116	208.723	190.331	171.619	158.874	131.649	113.075	106.205	85.5395	71.854	60.5474	51.582
China	Luohe	漯河	annual	billion	84.8218	2035.38	45.1152	0.454829	-0.702319	22.1568	172.108	79.7124	19	155.426	154.977	123.666	116.504	108.193	99.285	94.116	86.1535	79.7124	75.17	68.0495	59.1702	55.0263	43.7024	38.0278	32.2136	27.956
China	Sanmenxia	三门峡	annual	billion	97.7407	2119.78	46.0411	-0.388685	-1.36683	22.4563	158.254	112.732	19	143.025	140.661	152.812	144.742	132.586	125.104	124.006	120.468	112.732	103.045	87.4416	70.2746	65.4212	51.8478	41.2147	33.5182	27.4652
China	Nanyang	南阳	annual	billion	237.849	12034.4	109.701	0.161709	-1.0972	72.4157	434.222	234.073	19	388.839	379.499	356.677	334.53	311.497	286.682	267.557	249.866	234.073	220.231	195.336	171.449	163.643	137.633	120.305	105.343	89.3321
China	Shangqiu	商丘	annual	billion	152.753	7392.97	85.9824	0.436392	-0.906586	33.9749	308.332	139.727	19	288.659	288.209	238.904	219.555	198.915	181.216	169.764	153.822	139.727	130.837	114.379	99.5547	93.139	76.5672	65.0978	56.0777	45.5837
China	Xinyang	信阳	annual	billion	150.063	7339.42	85.6704	0.338205	-1.09561	34.7117	306.496	139.732	19	276.982	272.096	238.78	219.451	203.78	187.774	175.734	158.116	139.732	125.768	109.183	92.8997	86.679	69.9026	58.835	50.8563	43.4269
China	Zhoukou	周口	annual	billion	170.658	9551.4	97.7313	0.40457	-1.01081	40.3462	349.623	157.472	19	322.18	316.651	268.722	245.97	226.386	208.97	199.208	179.065	157.472	140.749	122.83	106.537	98.4125	79.8538	67.7744	59.5498	52.1982
China	Zhumadian	驻马店	annual	billion	147.983	7476.05	86.4641	0.420143	-1.00449	34.5714	308.282	137.355	19	284.281	271.556	237.032	217.504	197.299	180.71	169.13	154.202	137.355	124.477	105.371	90.0525	81.2976	66.7477	57.1923	50.0356	44.583
China	Wuhan	武汉	annual	billion	835.015	284727	533.599	0.349317	-1.24226	162.218	1771.68	775.252	19	1561.61	1622.32	1492.87	1309.08	1153.14	1054.77	1002.59	874.764	775.252	658.652	545.835	474.169	406.462	318.48	266.887	226.277	188.224
China	Huangshi	黄石	annual	billion	98.4747	2899.52	53.8472	0.118376	-1.40238	25.979	186.568	104.095	19	164.132	176.719	158.733	147.94	130.555	122.81	121.856	114.203	104.095	92.596	69.012	57.159	53.057	44.705	38.49	32.819	29.591
China	Shiyan	十堰	annual	billion	104.076	4192.15	64.7468	0.368636	-1.25793	24.505	216.398	95.568	19	191.507	201.272	186.357	163.232	142.915	130.012	120.082	108.059	95.568	85.125	73.678	55.096	48.736	41.142	33.815	30.663	29.29
China	Yichang	宜昌	annual	billion	244.265	23524.3	153.376	0.120211	-1.51458	49.1357	502.269	250.889	19	426.142	446.082	406.418	385.717	370.936	338.48	313.221	281.807	250.889	214.069	154.732	127.233	102.656	82.09	69.491	60.806	58.8676
China	Xiangyang	襄阳	annual	billion	250.463	27123.1	164.691	0.215746	-1.44124	50.331	530.943	250.196	19	460.197	481.284	430.98	406.49	369.451	338.212	312.926	281.402	250.196	213.222	153.827	120.101	100.246	78.545	67.5184	57.147	55.788
China	Èzhou	鄂州	annual	billion	57.347	1278.49	35.756	0.255373	-1.32093	12.57	116.23	56.039	19	100.523	114.007	100.53	90.592	79.782	73.001	68.664	63.094	56.039	49.089	39.529	32.3712	26.979	20.8707	16.833	14.697	14.192
China	Jingmen	荆门	annual	billion	108.738	4037.94	63.5448	0.228567	-1.42856	31.0291	212.086	108.526	19	190.641	203.377	184.789	166.417	152.1	138.846	131.059	120.261	108.526	94.259	73.007	60.0097	52.036	42.0079	34.873	31.0291	37.9461
China	Xiaogan	孝感	annual	billion	118.103	5120.55	71.558	0.486355	-0.953778	34.355	256.201	110.516	19	219.355	230.14	191.29	174.223	157.669	145.72	135.472	123.893	110.516	95.816	80.067	67.288	59.306	48.08	40.415	36.023	38.129
China	Jingzhou	荆州	annual	billion	127.992	5985.62	77.3668	0.459774	-1.06829	38.998	271.552	119.598	19	236.904	251.648	208.218	192.218	172.675	159.05	148.049	133.493	119.598	104.311	83.71	70.958	62.398	51.963	43.806	39.304	43.002
China	Huanggang	黄冈	annual	billion	124.011	5319.49	72.9348	0.30244	-1.27427	34.856	254.131	119.288	19	216.955	232.273	203.52	192.183	172.617	158.924	145.915	133.255	119.288	104.511	86.23	73.019	60.075	47.374	39.119	34.856	43.2396
China	Xianning	咸宁	annual	billion	80.2973	2713.65	52.0927	0.373871	-1.17045	17.368	175.182	77.32	19	152.467	159.498	136.242	123.486	110.793	103.007	96.425	87.211	77.32	65.201	52.033	40.515	35.919	28.674	23.425	20.383	20.5
China	Suizhou	随州	annual	billion	61.303	1311	36.2078	0.307018	-1.29493	15.688	124.145	59.007	19	109.672	116.223	101.119	93.572	85.218	78.526	72.345	66.194	59.007	51.799	40.166	34.191	31.02	25.762	21.833	19.307	18.969
China	Changsha	长沙	annual	billion	635.561	158814	398.514	0.218288	-1.28807	106.253	1327.07	619.795	19	1214.25	1155.27	1040.56	1005.02	916.64	850.26	753.468	690.227	619.795	547.642	444.032	360.145	316.76	249.053	191.858	158.941	128.399
China	Zhuzhou	株洲	annual	billion	173.027	9735.59	98.6691	0.118015	-1.34107	38.3087	342.026	176.132	19	310.58	300.185	263.15	253.001	248.845	233.511	216.101	194.943	176.132	156.427	127.548	102.489	90.9568	75.1262	60.5265	52.4138	45.2477
China	Xiangtan	湘潭	annual	billion	129	5858.62	76.5416	0.146958	-1.4381	26.7687	254.835	128.239	19	234.31	225.763	216.136	200.525	186.679	170.31	157.056	144.306	128.239	112.414	89.4005	73.9382	65.4782	52.681	42.2078	36.6837	33.2781
China	Hengyang	衡阳	annual	billion	195.142	12516.1	111.876	0.132191	-1.39148	44.5463	384.031	195.77	19	350.85	337.268	304.603	292.152	286.857	260.157	239.655	216.944	195.77	173.43	142.034	116.801	100.009	82.0866	67.207	59.0864	54.2174
China	Shaoyang	邵阳	annual	billion	111.981	4832.32	69.5149	0.548257	-0.873122	28.5086	246.153	102.841	19	225.081	215.248	178.265	162.753	153.026	138.7	126.161	113.004	102.841	90.7226	72.7289	60.0695	56.1571	47.5907	40.9512	36.0089	33.6617
China	Yueyang	岳阳	annual	billion	216.81	15988.9	126.447	0.193753	-1.27727	49.5188	440.298	219.992	19	400.155	378.041	341.101	311.974	310.087	288.628	266.934	243.551	219.992	189.949	153.936	127.215	110.574	91.5838	73.3402	63.4866	59.0309
China	Changde	常德	annual	billion	206.767	14216.4	119.233	0.171581	-1.39079	48.6583	405.415	203.85	19	374.91	362.42	339.42	309.985	295.382	270.902	251.415	226.494	203.85	181.119	149.157	123.923	104.97	86.4085	72.3837	63.4168	58.3366
China	Zhangjiajie	张家界	annual	billion	33.4567	333.276	18.2558	0.0260714	-1.60942	8.19087	58.029	33.8986	19	55.668	55.2096	57.8916	53.824	49.31	44.77	41.0019	36.5651	33.8986	29.8042	24.2478	20.3097	18.3977	15.1328	12.7544	11.0632	9.60921
China	Yiyang	益阳	annual	billion	102.907	3689.08	60.7378	0.164098	-1.4685	23.9673	201.927	102.028	19	185.348	179.246	175.838	161.022	149.318	135.441	125.315	112.313	102.028	88.363	71.2275	59.1618	51.1277	41.7625	33.621	29.4761	28.7342
China	Chenzhou	郴州	annual	billion	147.078	6731	82.0427	0.0119594	-1.54594	32.4261	277.008	151.727	19	250.307	241.089	239.187	217.819	220.413	201.207	187.258	168.552	151.727	134.638	108.176	84.3228	73.4063	65.0524	54.6234	47.7688	39.5084
China	Yongzhou	永州	annual	billion	111.608	4229.84	65.0372	0.325849	-1.21946	28.0357	226.108	105.96	19	210.77	201.686	180.565	165.265	157.133	141.818	130.145	117.545	105.96	94.5395	76.7015	64.0036	59.2685	50.6392	41.4548	36.1222	32.7851
China	Huaihua	怀化	annual	billion	95.5146	2822.52	53.1274	0.0757202	-1.49373	24.9614	181.78	100.107	19	167.187	161.664	151.327	140.128	138.823	127.325	118.124	111.767	100.107	84.5631	67.4923	55.9484	50.3786	41.1675	33.3908	29.5212	29.1227
China	Loudi	娄底	annual	billion	96.3933	2892.08	53.778	0.057041	-1.48483	21.1251	182.576	100.265	19	167.994	164.058	154.041	141.181	139.817	129.166	121.086	111.817	100.265	84.7262	67.8707	56.8313	52.8404	42.3352	35.9116	31.1111	26.7207
China	Guangzhou	广州	annual	billion	1397.02	552562	743.345	0.334953	-0.962754	378.045	2823.2	1319.47	19	2506.87	2384.47	2100.24	1987.17	1855.97	1734.74	1613.6	1505.04	1319.47	1219.97	1064.07	914.674	836.602	720.295	612.42	518.785	447.735
China	Shaoguan	韶关	annual	billion	81.9429	1514.82	38.9207	0.244626	-1.01005	26.4229	155.393	81.8551	19	137.516	131.635	121.748	113.362	104.069	98.7862	96.1901	89.8411	81.8551	72.0262	62.4766	57.0877	55.7889	48.0431	40.4605	33.703	30.5103
China	Shenzhen	深圳	annual	billion	1489.11	772477	878.907	0.390048	-1.21253	364.014	3066.49	1349.63	19	2775.9	2699.23	2526.61	2328.03	2068.57	1843.68	1679.54	1523.42	1349.63	1192.28	1006.91	851.447	794.143	692.523	592.066	503.577	435.029
China	Zhuhai	珠海	annual	billion	185.002	12265.8	110.751	0.510267	-1.09463	48.3065	388.175	158.366	19	351.826	344.423	321.678	294.383	245.261	221.654	200.886	178.087	158.366	146.007	124.174	105.687	100.662	90.2445	75.3626	64.0534	55.8034
China	Shantou	汕头	annual	billion	155.559	6345.99	79.6617	0.366378	-1.26972	52.6969	292.987	142.298	19	270.474	268.728	250.308	236.816	209.748	186.953	171.057	156.958	142.298	127.139	112.575	102	95.4651	83.2334	72.0328	63.7684	60.3762
China	Foshan	佛山	annual	billion	657.461	103807	322.192	0.028407	-1.09211	157.849	1215.65	664.295	19	1075.85	1073.98	997.672	938.216	875.631	810.76	750.996	706.43	664.295	623.14	566.545	484.258	441.904	369.635	302.083	245.067	191.804
China	Jiangmen	江门	annual	billion	192.892	8486.77	92.1237	0.233144	-1.0756	61.7807	360.128	189.298	19	320.297	315.022	300.124	274.589	248.094	227.426	209.929	202.097	189.298	183.672	157.473	133.792	127.233	109.882	94.3787	80.17	69.5642
China	Zhanjiang	湛江	annual	billion	184.717	9364.47	96.7702	0.151384	-1.26071	48.3946	355.993	184.57	19	310.332	305.59	294.448	274.498	248.725	231.949	220.188	203.18	184.57	169.902	139.002	115.595	110.12	92.8477	80.8497	68.2673	55.1701
China	Maoming	茂名	annual	billion	196.887	9797.67	98.9832	0.193167	-1.33374	65.7255	369.81	193.169	19	328.544	324.811	309.511	288.107	261.891	243.973	237.538	218.693	193.169	173.646	148.226	122.884	118.124	99.8785	87.3672	73.9132	75.0338
China	Zhaoqing	肇庆	annual	billion	131.502	5397.57	73.4681	0.221436	-1.23385	32.83	264.999	127.964	19	231.324	225.067	210.229	196.497	181.067	169.185	158.05	143.704	127.964	116.941	96.512	79.3412	70.7803	62.1247	50.7038	42.0955	39.1154
China	Huizhou	惠州	annual	billion	243.679	19345.2	139.087	0.249484	-1.25109	59.0977	497.736	235.246	19	428.372	419.293	400.333	374.575	335.952	309.022	295.911	267.45	235.246	208.014	172.356	141.308	130.951	112.171	93.0928	80.5113	68.5142
China	Meizhou	梅州	annual	billion	74.5659	1243.25	35.2598	0.062481	-1.37804	22.7036	130.801	73.7599	19	122.727	118.708	112.724	108.659	102.974	94.358	87.0732	79.0821	73.7599	68.6706	60.2789	51.5155	47.8622	41.1708	35.0027	31.5171	27.164
China	Shanwei	汕尾	annual	billion	62.2679	1219.47	34.921	0.314403	-1.07113	16.474	128.804	61.3728	19	111.263	107.627	100.4	90.4573	84.3917	76.6855	72.9355	67.8216	61.3728	53.9068	45.5025	38.4528	34.5859	28.8406	23.9783	20.5751	19.0161
China	Heyuan	河源	annual	billion	62.6106	1235.82	35.1542	0.265516	-1.10432	12.8024	127.399	59.1423	19	111.431	107.975	100.698	96.81	84.7797	76.8684	73.484	66.8922	59.1423	51.9951	44.4029	40.1168	39.5375	32.9487	25.8084	20.4807	16.03
China	Yangjiang	阳江	annual	billion	81.1002	1716.37	41.4291	0.00957686	-1.39913	21.5143	151.586	83.181	19	134.953	129.167	116.773	114.224	111.703	110.812	106.682	97.1172	83.181	72.8683	61.4992	51.483	47.8276	40.361	34.5775	29.4549	25.1209
China	Qingyuan	清远	annual	billion	103.002	2977.4	54.5655	0.0918075	-1.02708	20.5987	200.745	102.512	19	180.436	170.447	157.532	147.454	140.43	126.626	119.442	109.954	102.512	100.369	86.7134	71.5984	65.3561	55.7858	43.1105	32.3598	25.5761
China	Dongguan	东莞	annual	billion	558.073	81955.9	286.279	0.31134	-1.00351	145.47	1085.53	519.02	19	975.677	947.443	881.811	807.92	726.092	666.534	617.483	574.044	519.02	488.726	433.985	381.683	371.568	316.926	263.562	218.946	180.961
China	Zhongshan	中山	annual	billion	211.745	8643.16	92.9686	-0.245165	-1.25239	57.2054	356.617	230.652	19	318.915	312.379	305.373	293.952	283.043	271.136	258.059	247.006	230.652	210.258	180.848	155.611	147.384	128.388	106.431	89.4594	70.4295
China	Chaozhou	潮州	annual	billion	69.1266	1033.32	32.1453	0.0457545	-1.33056	23.6456	124.485	69.9437	19	110.288	108.294	100.53	96.0682	94.8157	89.1107	83.319	77.2276	69.9437	64.3554	55.6505	47.9809	43.985	37.4867	32.1828	28.3437	25.6928
China	Jieyang	揭阳	annual	billion	126.44	4368.62	66.0955	-0.023198	-1.53713	35.907	226.543	130.617	19	208.8	209.991	200.209	184.267	180.426	166.439	160.473	146.536	130.617	116.338	96.9818	80.1381	72.198	58.4869	48.0222	41.3997	38.578
China	Yunfu	云浮	annual	billion	55.7039	932.789	30.5416	0.377971	-1.02424	16.0089	113.897	52.4282	19	103.362	94.4145	85.5675	80.4633	75.8683	69.6599	64.5743	59.6665	52.4282	47.1455	39.6213	34.0865	32.2257	27.481	23.0966	20.2461	18.5615
China	Nanning	南宁	annual	billion	252.981	22334.5	149.447	0.217823	-1.24655	52.1779	512.094	250.318	19	472.634	450.656	416.237	380.433	340.599	314.791	314.832	284.56	250.318	221.144	180.026	152.471	132.043	108.907	88.0106	72.7903	61.9119
China	Liuzhou	柳州	annual	billion	176.446	10181.5	100.904	0.0352945	-1.52661	36.157	317.694	182.061	19	317.694	312.835	305.365	275.564	247.694	229.862	220.851	201.005	182.061	157.972	131.531	104.605	90.526	75.5123	62.2336	51.2	44.083
China	Guilin	桂林	annual	billion	138.812	4388.05	66.2424	-0.205526	-1.59	39.1537	231.106	148.502	19	213.041	210.556	190.112	204.518	205.482	194.297	182.705	165.79	148.502	132.757	110.356	94.8232	85.1592	72.4045	59.5524	51.203	45.916
China	Wuzhou	梧州	annual	billion	74.782	1646.11	40.5723	-0.0959207	-1.45898	16.1998	136.937	83.2579	19	108.134	99.14	93.249	133.81	117.565	107.859	106.482	99.171	83.2579	74.2485	57.9282	45.3651	40.0124	31.9574	27.0416	22.84	19.6614
China	Beihai	北海	annual	billion	68.4534	2159.92	46.475	0.327695	-1.40937	14.014	150.443	63.0091	19	127.691	130.08	121.33	122.984	100.665	89.2084	85.6013	73.4997	63.0091	49.6585	40.141	32.106	27.65	22.595	17.925	16.461	15.553
China	Fangchenggang	防城港	annual	billion	43.409	672.579	25.9341	-0.103385	-1.60877	7.25271	81.588	44.3994	19	73.281	70.123	66.209	74.162	67.6038	62.0724	58.8938	52.5147	44.3994	41.3772	32.0415	25.1037	21.3337	16.2908	12.2784	9.91382	8.33226
China	Qinzhou	钦州	annual	billion	75.1809	2334.47	48.3164	0.345124	-1.2271	15.289	164.783	69.1322	19	138.796	135.627	129.196	130.982	110.205	94.4424	85.4964	75.3741	69.1322	64.6651	52.0665	39.618	34.575	28.667	23.595	18.802	17.125
China	Guigang	贵港	annual	billion	71.4528	1754.05	41.8814	0.357131	-1.01325	15.692	150.164	67.9183	19	135.273	125.753	116.988	108.218	95.8756	86.5203	80.5395	74.2009	67.9183	63.0819	54.4657	43.7733	38.682	33.056	26.002	22.282	19.118
China	Yulin	玉林	annual	billion	107.049	3238.46	56.9075	0.0301748	-1.32742	25.8446	207.061	110.208	19	176.108	167.977	150.354	169.954	155.383	144.613	134.175	119.846	110.208	101.994	84.0249	68.3491	60.283	50.1393	41.0962	35.2602	31.2684
China	Baise	百色	annual	billion	76.7005	1945.32	44.1058	0.233236	-1.21608	16.213	156.871	75.5241	19	133.373	125.778	112.438	136.176	111.431	98.0351	91.7915	80.3871	75.5241	65.6705	57.399	45.286	41.6237	35.273	29.7275	23.936	20.376
China	Hezhou	贺州	annual	billion	40.356	520.988	22.8252	0.622674	-0.32008	11.4981	90.921	39.4214	19	75.3951	70.011	60.983	54.883	51.819	46.8108	44.8381	42.3848	39.4214	35.64	29.6868	24.9217	22.736	20.543	16.215	14.107	13.95
China	Hechi	河池	annual	billion	53.2542	687.945	26.2287	0.310755	-0.752971	14.858	104.197	51.1961	19	92.771	87.81	80.501	73.46	65.7181	61.8035	60.1392	52.8623	49.2709	51.1961	46.8737	38.2771	36.7314	31.9309	24.8892	20.6959	17.8451
China	Laibin	来宾	annual	billion	45.4041	469.411	21.6659	-0.0993971	-1.23172	12.6302	83.288	51.4295	19	70.572	65.415	69.2411	66.3693	58.9111	55.7698	55.1236	51.557	51.4295	48.6213	40.522	30.314	27.347	23.564	20.006	16.522	15.4746
China	Chongzuo	崇左	annual	billion	50.7446	791.803	28.139	0.0303617	-1.30769	10.4218	98.909	53.0506	19	80.9	76.046	69.307	90.762	76.62	68.2823	64.9724	58.4629	53.0506	49.1848	39.2369	30.4355	27.2983	23.1872	19.4028	15.1129	12.5549
China	Haikou	海口	annual	billion	93.3884	3276.45	57.2403	0.450129	-0.994283	22.886	205.706	85.8487	19	179.158	167.887	153.555	142.117	130.314	114.319	109.17	98.949	85.8487	76.1757	63.131	50.5992	43.9939	39.3686	35.0125	30.8861	25.3015
China	Sanya	三亚	annual	billion	35.0282	591.823	24.3274	0.443876	-0.900821	4.11659	83.5365	32.4823	19	69.5412	67.7861	62.2267	54.61	49.3062	44.1193	40.2256	36.5887	32.4823	28.6497	23.8768	18.3672	14.9281	12.2316	10.9261	7.19296	4.82348
China	Danzhou	儋州	annual	billion	23.5882	99.8701	9.9935	0.057378	-1.04599	7.29633	39.5328	22.6414	14	35.9406	35.7643	32.5312	29.07	25.8951	23.7666	21.5162	20.0886	18.1373	16.4102	13.2947	10.9905				7.29633
China	Chongqing	重庆	annual	billion	1263.57	672844	820.271	0.412769	-1.14047	261.557	2789.4	1159.54	19	2504.14	2360.58	2158.88	2006.63	1802.3	1604.05	1462.38	1302.76	1159.54	1016.12	806.526	665.122	589.949	477.072	390.026	344.835	305.954
China	Chengdu	成都	annual	billion	894.882	339305	582.499	0.445465	-1.02911	176.527	1991.7	861.96	19	1783.8	1701.07	1569.89	1393.14	1187.41	1066.23	1036.84	945.066	861.96	734.532	588.946	473.846	420.695	347.531	280.487	237.016	206.072
China	Zigong	自贡	annual	billion	81.4221	1930.93	43.9424	0.235494	-1.08839	20.2789	160.131	83.2	19	145.844	140.421	131.474	116.617	102.084	97.027	94.209	91.337	83.2	74.679	63.183	54.1049	48.6851	39.4154	31.9999	27.3954	24.9348
China	Panzhihua	攀枝花	annual	billion	61.1591	869.489	29.4871	0.149286	-0.995486	16.4268	113.395	62.74	19	104.082	100.202	94.145	84.225	76.293	71.256	68.575	65.233	62.74	59.956	51.909	42.4075	42.7614	34.5257	29.0072	24.8011	20.0831
China	Luzhou	泸州	annual	billion	109.125	5037.18	70.9731	0.407211	-1.11464	21.6395	240.608	100.34	19	215.722	207.104	189.555	169.891	150.064	136.931	127.912	115.659	100.34	88.762	71.722	58.7603	50.8422	40.3897	33.1115	28.491	25.8794
China	Deyang	德阳	annual	billion	129.984	5350.28	73.1456	0.411727	-1.05634	35.5376	265.656	123.455	19	240.413	232.574	214.839	190.743	169.282	152.577	146.524	140.384	123.455	111.042	91.726	77.9893	69.5041	64.8397	53.9204	46.2167	42.4777
China	Mianyang	绵阳	annual	billion	149.512	9009.95	94.9207	0.631585	-0.868421	39.6579	335.029	126.476	19	301.008	287.049	261.33	231.357	195.791	174.3	161.208	147.041	126.476	113.381	93.587	82.0166	74.3165	67.3497	56.084	48.2531	45.4945
China	Guangyuan	广元	annual	billion	49.8948	1045.8	32.3388	0.517783	-0.959746	10.4078	111.625	45.061	19	100.801	95.32	88.05	75.181	65.727	61.412	56.308	52.025	45.061	39.234	31.685	27.048	23.3559	20.846	16.6481	14.5189	12.7472
China	Suining	遂宁	annual	billion	70.9165	1931.96	43.954	0.466252	-1.00332	15.9188	151.987	65.465	19	140.318	133.971	123.085	104.643	92.684	87.136	80.9	70.669	65.465	58.636	48.927	41.2071	37.2671	30.4945	24.094	20.6586	19.3527
China	Neijiang	内江	annual	billion	82.6919	2011.69	44.8519	0.132845	-1.18196	20.0319	160.553	87.783	19	146.588	141.239	131.883	118.211	108.643	101.8	97.386	91.511	87.783	78.139	65.035	56.0885	48.8279	37.4611	30.1288	25.4835	24.354
China	Leshan	乐山	annual	billion	103.036	3852.97	62.0723	0.400039	-0.949224	21.5562	220.515	98.926	19	200.342	187.26	170.981	148.161	133.54	128.063	119.581	109.693	98.926	88.528	73.206	61.9017	56.2394	45.2973	36.6435	30.6717	26.5775
China	Nanchong	南充	annual	billion	120.777	5858.21	76.5389	0.444383	-1.06433	25.0324	260.198	108.302	19	240.108	230.231	211.573	183.825	159.297	146.34	139.17	128.371	108.302	98.148	80.643	68.6276	60.1947	50.8129	39.6461	33.5273	30.7086
China	Meishan	眉山	annual	billion	76.3898	1966.74	44.3479	0.299925	-1.1935	17.4053	154.787	73.649	19	142.374	136.571	126.99	114.922	101.194	95.867	90.039	82.109	73.649	64.852	54.197	46.5327	41.271	34.375	28.0829	24.5067	21.6821
China	Yibin	宜宾	annual	billion	130.649	7935.09	89.0791	0.765751	-0.503515	29.102	314.808	111.98	19	280.212	263.311	234.931	186.219	160.956	147.01	141.137	129.347	111.98	98.26	80.784	72.078	64.5862	52.9045	42.8068	37.0035	34.9028
China	Guangan	广安	annual	billion	71.6481	1563.75	39.5443	0.257688	-1.15932	17.6347	141.782	72.019	19	130.157	125.007	115.7	104.767	92.803	87.439	83.846	79.091	72.019	64.073	53.086	45.0337	40.4903	33.8833	28.1109	24.632	21.7581
China	Dazhou	达州	annual	billion	112.048	4415.33	66.4479	0.384107	-1.06852	25.514	235.167	105.524	19	211.78	202.751	187.953	169.758	149.549	136.656	127.212	115.916	105.524	95.718	79.222	68.273	60.3986	51.0422	40.0397	34.2558	32.1857
China	Yaan	雅安	annual	billion	40.794	558.669	23.6362	0.30005	-1.16098	10.0343	84.056	40.377	19	75.459	72.304	65.334	60.854	56.165	51.902	47.579	42.895	40.377	35.801	29.671	23.9614	21.3224	17.675	14.8909	12.6464	12.159
China	Bazhong	巴中	annual	billion	40.0713	540.215	23.2425	0.31116	-1.35608	10.8232	76.699	37.467	19	76.699	73.987	70.466	60.723	54.991	50.768	47.229	40.022	37.467	33.387	27.747	23.8316	21.3762	17.6116	14.6081	12.9006	12.4657
China	Ziyang	资阳	annual	billion	46.1349	618.259	24.8648	0.156747	-1.28634	11.7681	89.05	47.004	19	80.75	77.737	72.863	68.854	64.384	57.276	53.709	50.751	47.004	41.859	34.887	29.163	26.9438	22.0209	17.8547	15.6461	14.0432
China	Guiyang	贵阳	annual	billion	201.869	20817	144.281	0.566673	-1.07409	38.615	471.104	163.416	19	431.165	403.96	379.845	327.939	282.762	256.43	228.702	199.667	163.416	136.28	109.679	94.551	86.125	71.521	58.146	50.847	44.749
China	Liupanshui	六盘水	annual	billion	80.1016	2577.13	50.7655	0.0920648	-1.6664	11.7082	152.569	75.3653	19	133.962	126.597	152.569	146.171	131.37	120.108	104.273	88.211	75.3653	61.3856	50.0632	43.0156	38.4266	30.0842	25.3924	20.7551	15.1096
China	Zunyi	遵义	annual	billion	168.717	15694	125.275	0.642492	-0.860147	28.018	416.99	136.193	19	372.005	348.332	300.023	274.859	240.394	216.834	187.436	158.467	136.193	112.146	90.8757	77.7641	70.049	56.81	46.681	38.859	32.893
China	Ānshun	安顺	annual	billion	45.7319	1156.02	34.0003	0.505756	-1.26414	7.87506	107.891	36.762	19	96.674	92.394	84.94	80.246	70.135	62.541	52.006	42.916	36.762	28.5637	23.2921	19.5704	16.7648	14.5781	12.3737	10.6033	8.77905
China	Bijie	毕节	annual	billion	113.087	4754.33	68.9517	0.129926	-1.61588	23.1	218.148	104.193	17	202.039	190.136	192.143	184.161	162.579	146.13	126.67	104.193	88.496	73.7883	60.085	50.001	40.298	33.55	26.97	23.1
China	Tong仁	铜仁	annual	billion	64.2308	1979.09	44.487	0.52696	-1.07575	12.81	146.265	53.522	17	132.779	124.916	106.652	96.986	85.697	77.089	64.773	53.522	45.791	35.7956	29.362	25.174	21.642	17.92	14.75	12.81
China	Kunming	昆明	annual	billion	342.907	46513.4	215.67	0.434982	-1.23422	81.826	722.25	305.162	19	673.379	647.588	602.05	542.97	475.74	434.238	390.237	350.809	305.162	256.063	216.591	186.212	163.4	142.543	121.554	108.013	94.6141
China	Qujing	曲靖	annual	billion	142.757	7961.3	89.2261	0.69327	-0.125763	28.1611	339.391	140.017	19	295.935	263.759	201.336	194.112	176.841	165.026	164.94	158.394	140.017	120.993	100.56	87.0945	78.7568	65.0421	53.6825	44.0966	34.2477
China	Yuxi	玉溪	annual	billion	104.526	3754.49	61.2739	0.66427	-0.359687	28.6474	235.23	100.017	19	205.814	194.971	149.304	141.514	131.188	124.452	118.473	110.247	100.017	87.6551	73.6435	64.4404	59.6097	49.5928	41.5867	36.8225	32.7899
China	Baoshan	保山	annual	billion	45.797	1127.9	33.5843	0.80402	-0.363796	8.73	116.554	38.9956	19	105.258	96.0676	73.8145	67.895	61.239	55.1958	50.0976	44.974	38.9956	32.324	26.0899	22.1655	19.405	16.2378	13.5487	11.7423	9.8083
China	Zhaotong	昭通	annual	billion	59.4494	1629.6	40.3683	0.750964	-0.281053	12.1256	146.206	55.5597	19	128.874	119.42	88.954	83.245	76.553	70.8376	67.0337	63.47	55.5597	46.5033	37.9645	32.0452	27.228	22.6695	19.5623	16.7197	14.5669
China	Lijiang	丽江	annual	billion	23.2569	263.654	16.2374	0.692467	-0.457888	4.1405	57.049	21.2239	19	51.2754	47.2511	35.0763	33.948	30.929	28.9612	26.1838	24.8811	21.2239	17.8501	14.3589	12.0675	10.1149	8.48176	7.01749	6.03328	5.0378
China	Puer	普洱	annual	billion	41.9827	900.887	30.0148	0.713816	-0.537061	7.6995	102.915	36.6854	19	94.542	87.5285	66.2477	62.459	56.754	51.4012	47.6945	42.539	36.6854	30.119	24.808	21.1699	17.9857	15.1508	12.4681	10.6561	8.84887
China	Lincang	临沧	annual	billion	38.639	723.947	26.9063	0.516197	-0.964734	7.31542	90.848	35.2977	19	82.132	75.9261	63.002	60.406	55.082	50.2122	46.5121	41.609	35.2977	27.2433	21.6973	18.1333	15.6874	13.5783	11.4174	9.65139	8.38988
China	Lasa	拉萨	annual	billion	35.567	446.82	21.1381	0.464003	-0.960156	6.42	74.184	32.616	16	67.816	61.7884	56.71	47.9256	42.495	37.673	34.745	30.487	26.004	22.209	17.891	16.3278	14.205	12.191
China	Rikaze	日喀则	annual	billion	15.5987	94.8756	9.74041	0.731008	-0.636435	4.41	34.826	12.858	17	32.2785	27.9491	25.354	21.6294	18.775	16.685	14.64	12.858	11.524	10.391	8.64	7.551	6.727	5.89	5.05	4.41
China	Changdou	昌都	annual	billion	12.2398	61.0765	7.81515	0.724763	-0.617455	3.25	27.924	10.45	17	25.2894	22.096	20.056	16.9833	14.786	13.202	11.711	10.45	8.975	7.54	6.707	5.79	5.137	4.44	3.74	3.25
China	Linzhi	林芝	annual	billion	9.50752	35.3229	5.9433	0.618141	-0.827188	2.45	20.901	8.183	17	19.1343	17.2448	15.737	13.3328	11.577	10.433	9.286	8.183	7.239	6.135	5.369	4.577	3.899	3.38	2.75	2.45
China	Xizangshannan	西藏山南	annual	billion	10.2796	46.3777	6.81012	0.678306	-0.719547	2.45	23.727	8.661	17	21.5402	18.7769	17.211	14.583	12.653	11.362	10.113	8.661	7.307	6.337	5.305	4.548	3.989	3.32	2.87	2.45
China	Naqu	那曲	annual	billion	8.76206	25.5494	5.05464	0.651618	-0.906113	2.87	18.1	7.288	17	17.1408	15.7529	14.21	11.9825	10.624	9.494	8.339	7.288	6.516	5.803	5.115	4.511	4.219	3.72	3.27	2.87
China	Xian	西安	annual	billion	483.866	101657	318.837	0.486365	-1.00703	92.6121	1068.83	437.016	19	1002.04	939.998	849.941	741.804	639.636	593.286	557.698	496.023	437.016	379.171	319.505	268.906	231.326	185.775	151.256	129.405	109.235
China	Tongchuan	铜川	annual	billion	21.705	145.719	12.0714	0.125574	-1.13407	4.7429	43.941	23.6139	19	38.175	36.9149	33.1921	30.0946	27.0338	26.6406	27.8949	27.8099	23.6139	20.1904	16.5087	13.7498	11.8566	9.5383	8.006	6.8078	5.6842
China	Baoji	宝鸡	annual	billion	125.071	5356.16	73.1858	0.267788	-1.25737	28.1324	254.871	122.596	19	227.695	221.276	211.094	191.492	170.294	158.502	146.838	137.451	122.596	104.398	87.7825	73.8201	65.8639	54.8098	46.2652	39.0806	34.0783
China	Xianyang	咸阳	annual	billion	135.331	5671.79	75.3113	-0.0372821	-1.54335	31.2608	258.132	140.759	19	220.481	221.048	213.545	191.66	202.564	192.577	181.029	164.803	140.759	122.408	99.7815	80.4401	71.733	56.0684	45.7259	40.9314	36.3458
China	Weinan	渭南	annual	billion	105.6	3687.31	60.7232	0.0978261	-1.36383	22.4829	208.721	110.463	19	186.627	183.653	172.433	154.701	141.04	136.442	135.345	126.071	110.463	97.706	76.3404	60.6891	54.4805	44.3184	36.1315	31.4962	27.2546
China	Yanan	延安	annual	billion	104.631	2581.48	50.8083	-0.0372848	-0.840815	21.8018	200.458	109.057	19	160.148	167.227	155.533	130.811	108.12	119.585	140.246	135.42	126.185	109.057	86.3189	71.1391	74.5231	64.0174	52.4636	37.9276	27.0024
China	Hanzhong	汉中	annual	billion	80.9338	2857.92	53.4595	0.384791	-1.23585	16.0711	176.872	73.3236	19	159.34	156.045	142.947	128.663	112.114	103.489	98.4404	87.5036	73.3236	62.8981	49.5952	40.4482	36.175	29.5559	24.312	21.0462	18.9039
China	Yulin	榆林	annual	billion	225.11	22620.4	150.401	0.327202	-0.629017	20.0096	543.518	246.12	19	408.966	414.912	381.828	328.495	272.524	246.12	291.742	274.631	260.193	220.931	168.681	126.128	113.777	77.8294	57.0525	42.6378	27.1127
China	Ānkang	安康	annual	billion	56.624	1541.84	39.2663	0.384485	-1.38297	10.3375	120.949	48.3613	19	108.878	118.206	106.516	94.8876	82.5076	74.4041	68.0143	60.3037	48.3613	39.5798	31.9606	26.8722	23.9567	18.8374	15.8128	13.8158	11.6554
China	Shangluo	商洛	annual	billion	42.1146	738.394	27.1734	0.246723	-1.47029	7.4717	85.229	38.7205	19	73.946	83.2012	77.5332	67.7525	62.107	56.0999	52.5903	46.8482	38.7205	33.2108	26.4074	20.788	18.7744	15.354	13.0967	10.9012	10.1459
China	Lanzhou	兰州	annual	billion	163.349	8313.08	91.1761	0.24048	-1.329	44.085	323.129	161.316	19	288.674	285.251	266.019	244.508	220.742	210.225	197.777	181.024	161.316	139.166	112.959	93.885	86.814	74.633	64.942	57.665	50.815
China	Jiayuguan	嘉峪关	annual	billion	18.865	75.7022	8.7007	-0.265146	-0.877766	3.17731	32.65	19.0044	19	28.16	28.34	29.962	21.0986	15.3409	19.0044	24.3062	22.6217	26.9146	23.5535	18.4319	16.005	14.4104	12.0184	9.86572	8.13069	4.44385
China	Jinchang	金昌	annual	billion	22.3532	79.8371	8.93516	0.307368	0.832337	5.41581	42.861	22.1494	19	35.862	33.685	26.424	22.1494	20.7815	22.4516	25.6103	25.2036	24.3395	23.2356	21.0513	19.4749	19.4426	21.3219	15.2614	11.587	8.55262
China	Baiyin	白银	annual	billion	35.2422	218.168	14.7705	-0.404829	-1.3042	10.5344	57.102	43.3765	19	49.727	48.633	51.16	45.0521	44.2208	43.4275	44.7642	46.3306	43.3765	37.5832	31.1183	26.5331	24.4283	20.7523	17.571	14.6537	12.633
China	Tianshui	天水	annual	billion	40.8091	451.112	21.2394	0.00584986	-1.54134	11.0105	75.033	41.2875	19	66.69	63.267	65.2054	59.8953	59.2666	55.3773	52.2823	47.8975	41.2875	35.7551	30.0228	26.0002	22.6804	19.6207	16.6393	14.6168	12.8251
China	Wuwei	武威	annual	billion	32.171	242.009	15.5566	0.0777932	-1.29556	9.00107	60.02	34.0499	19	52.641	48.846	46.927	43.0436	46.1727	41.6187	40.5968	37.9691	34.0499	27.2851	22.8768	19.279	21.0109	18.7652	16.1622	14.1811	10.8022
China	Zhangye	张掖	annual	billion	28.3607	193.688	13.9172	0.0497539	-1.33731	8.3764	52.623	29.1928	19	46.705	44.873	40.771	37.6962	39.9944	37.353	36.1777	33.5972	29.1928	25.6838	21.2701	19.2076	16.9856	14.6637	12.6704	11.0788	9.93456
China	Pingliang	平凉	annual	billion	28.4579	194.528	13.9473	0.126204	-0.933475	8.06051	55.397	32.4509	19	47.616	45.658	39.517	35.4656	36.7296	34.7699	35.0553	34.1078	32.4509	27.6187	23.1887	19.5656	17.5062	14.782	12.5593	11.017	9.63426
China	Jiuquan	酒泉	annual	billion	43.9118	454.313	21.3146	-0.379198	-1.40257	10.6685	76.27	54.4796	19	65.77	61.82	59.689	55.1773	57.7934	54.4796	61.055	64.1938	57.3661	48.1545	40.5035	32.1048	24.8017	20.325	17.3245	14.6028	12.225
China	Qingyang	庆阳	annual	billion	46.1279	626.266	25.0253	-0.0998158	-1.35089	8.96916	88.527	52.9364	19	75.473	74.294	70.815	58.5499	59.7832	60.9431	66.8861	60.5367	52.9364	45.4345	35.761	30.2221	24.8499	20.0817	17.1546	14.3818	10.8306
China	Dingxi	定西	annual	billion	22.7707	192.108	13.8603	0.44857	-0.928747	5.60408	50.0756	21.2051	19	44.136	41.638	35.6261	32.731	31.0509	28.6413	27.425	25.7477	21.2051	17.9685	15.0587	12.71	11.6215	9.77094	8.08834	7.13036	6.41428
China	Longnan	陇南	annual	billion	24.9348	192.662	13.8803	0.343729	-1.07589	6.3383	50.25	23.774	18	45.18	44.509	37.923	34.2717	33.9888	31.5135	26.2528	24.9505	22.5976	19.7682	16.9409	14.234	12.1601	11.1806	9.349	7.41836	6.3383
China	Xining	西宁	annual	billion	82.1028	2179.95	46.6899	-0.0835461	-1.52705	14.4833	154.879	85.1086	19	137.298	132.782	128.641	128.491	124.816	113.162	106.578	97.853	85.1086	77.0704	62.828	50.1074	42.2189	34.2458	28.1609	23.7565	17.4735
China	Haidong	海东	annual	billion	30.3077	272.103	16.4955	-0.0613853	-1.55523	7.42	55.471	33.7	17	51.46	48.7727	45.15	43.604	42.28	38.4396	37.77	33.7	27.413	21.937	17.331	13.567	12.236	10.21	8.47	7.42
China	Yinchuan	银川	annual	billion	110.503	4774.66	69.0989	0.0753109	-1.45216	15.6784	226.295	115.093	19	196.437	189.679	190.148	180.326	161.771	149.386	138.862	128.902	115.093	98.6676	76.9423	57.8148	51.4114	40.8601	33.5292	28.8503	18.8968
China	Shizuishan	石嘴山	annual	billion	36.1252	339.941	18.4375	-0.303328	-1.38112	6.92109	61.703	40.9969	19	54.162	51.1243	60.592	53.5012	51.3574	48.2379	46.7262	44.6345	40.9969	36.8021	29.8597	27.078	22.8727	16.9307	12.977	10.9629	8.93847
China	Wuzhong	吴忠	annual	billion	33.3072	402.123	20.053	0.553339	-0.670607	9.22147	76.25	31.5028	19	62.177	58.0189	53.4534	50.8115	44.2428	40.4807	38.3432	35.1911	31.5028	27.1959	21.6997	18.5894	17.2988	13.8827	11.9638	9.81093	9.22147
China	Guyuan	固原	annual	billion	17.1474	129.374	11.3743	0.41107	-1.18193	3.58573	37.51	15.8454	19	35.246	32.2659	30.319	27.0095	23.9806	21.7039	20.1029	18.4584	15.8454	13.3745	10.4031	8.7928	7.57929	6.18352	5.19279	4.48776	3.58573
China	Zhongwei	中卫	annual	billion	25.4966	209.47	14.4731	0.0824525	-1.26239	5.05381	50.473	26.9034	18	44.032	43.7646	40.299	37.4128	33.9129	31.6891	29.757	28.748	25.0588	22.159	17.3189	14.2982	11.9101	8.96641	7.5005	6.58484	5.05381
China	Wulumuqi	乌鲁木齐	annual	billion	185.771	11658.9	107.976	0.210491	-1.27847	40.8583	369.157	189.542	19	333.732	341.326	309.977	273.065	245.898	238.731	226.468	205.847	189.542	162.158	130.271	109.452	102.035	82.028	64.4302	56.2501	48.426
China	Kelamayi	克拉玛依	annual	billion	67.7767	550.049	23.4531	-0.374689	-0.592551	21.6271	107.21	71.1353	19	88.69	97.2925	89.81	74.4503	62.0999	62.943	84.7673	85.3109	81.0705	80.1686	71.1353	48.0291	66.1206	51.513	47.3256	38.5726	29.6202
China	Tulufan	吐鲁番	annual	billion	24.8386	76.7488	8.76064	0.658213	-0.126145	11.98	43.335	24.3391	17	37.3413	38.4481	31.059	26.7155	22.1565	25.02	27.75	26.0893	24.3391	22.1432	18.2787	15.458	20.123	17.2	14.82	11.98
China	Hami​​	哈密​​	annual	billion	33.5089	445.021	21.0955	0.294811	-1.15952	6.86	72.7138	33.3931	17	60.791	60.4815	53.661	48.0012	40.3681	45.044	40	33.3931	26.8252	22.0919	16.7385	13.032	12.69	9.2	7.76	6.86

## Sheet: Fixed Asset Investment_nation
Indicator	Unit	2020	2019	2018	2017	2016	2015	2014	2013	2012	2011	2010	2009	2008	2007	2006	2005	2004
total fixed asset invetment	hundred million	527270	513608	488499	461284	434364	405928	373637	329318	281684	238782	218834	181760	144587	118323	97583.1	80993.6	66235
total fixed asset invetment growth	percentage	2.7	5.1	5.9	6.2	7	8.6	13.5	16.9	18	20.1	20.4	25.7	22.2	21.3	20.5	22.3	23
total fixed asset invetment(excluding rural households)	hundred million	518907	504212	478460	451729	424399	395518	362881	318772	271843	229693	189964	156933	124434	101212	82830.5	68513.8	55475
total fixed asset invetment(excluding rural households) growth	percentage	2.9	5.4	5.9	6.4	7.3	9	13.8	17.3	18.4	20.3	21	26.1	22.9	22.2	20.9	23.5	25
real estate investment	hundred million	141443	132194	120165	109799	102581	95978.9	95035.6	86013.4	71803.8	61796.9	48259.4	36241.8	31203.2	25288.8	19422.9	15909.2	13158.3
real estate investment growth	percentage	7	10	9.4	7	6.9	1	10.5	19.8	16.2	28.1	33.2	16.1	23.4	30.2	22.1	20.9	29.6

## Sheet: Fixed Asset Investment_province
id	province	province_Chinese name	2000	2001	2002	2003	2004	2005	2006	2007	2008	2009	2010	2011	2012	2013	2014	2015	2016	2017	2018	2019	2020
1	Beijing	北京	1376.98	1622.1	1894.13	2142.48	2415.68	2955.86	3262.43	3648.46	3112.5	3786.45	4449.91	4691.79	5470.9	5914.45	6196.2	6506.66	7775.17	7929.99	7220.89	6895.7	10930
2	Tianjin	天津	695.1	807.763	934.109	1159.89	1324.49	1586.95	1906.96	2348.18	3004.95	4172.43	5180.37	6114.39	7057.55	7948.98	8590.73	7960.56	7717.2	7416.28	6698.85	7448.41	13975.9
3	Hebei	河北	1963.65	2090.98	2232.55	2610.01	3172.73	3823.43	4517.99	5307.46	6546.49	7585.71	8406.76	10107.7	11107.6	11914	12550.3	12982.2	14039.7	13469.2	13594.9	14061.8	22441
4	Shanxi	山西	657.6	710.954	837.161	1058.43	1314.26	1664.95	2027.81	2416.37	2629.68	3628.93	4303.78	4955.67	5171.76	5837.76	5945.47	6056.57	5746.09	4327.41	4377.52	4599.94	9760.46
5	Inner Mongolia	内蒙古	430.416	494.067	702.361	1157.88	1649.61	2360.93	2854.63	3572.17	4245.14	5718.09	6530.96	7448.76	8763.76	10383.5	9156.59	9614.68	8717.29	7014.73	4854.32	5091.75	17172.1
6	Liaoning	辽宁	1293.92	1438.4	1609.81	2028.46	2785.45	3319.42	4172.1	5072.94	7695.14	7078.71	8482.32	9725.48	10754.7	11776.7	12133	8858.11	6769.13	6840.43	6855.64	6669.6	15807.7
7	Jilin	吉林	627.74	692.038	805.566	964.92	1097.84	1587.55	2498.26	3432.46	4481.58	5049.03	5980.82	6211.89	6838.36	7220.83	7665.5	8329.87	7814.01	7337.33	7125.53	5820.13	14430.2
8	Heilongjiang	黑龙江	926.7	1050.62	1154.87	1234.9	1407.91	1624.47	1985.45	2449.67	2854.54	3996.68	4115.15	4669.11	5491.78	6418.45	6512.8	6844.97	6520.96	6651.07	6137.17	6469.55	10292.9
9	Shanghai	上海	1933.01	2085.39	2330.74	2560.67	2941.54	3365.22	3837.32	4374.43	4358.15	5345.26	5095.9	5100.97	5290.76	5735.45	6010.63	6951.43	8244.57	8363.42	8328.58	8630.87	10984.8
10	Jiangsu	江苏	3125.42	3415.83	3896.29	5125.99	5960.97	7404.96	8390.25	9253.93	10461.6	12727.5	14633.3	16224.4	17725.1	18502	19017.3	20554.3	22411.6	23516.4	23398.9	24269.6	37180.1
11	Zhejiang	浙江	2267.2	2634.86	3226.03	4266.07	5030.84	5651.61	6275.51	6977.15	7292.49	8226.31	9303.26	9885.39	10530.8	11635.3	12183.1	13400.3	15290	15279.1	15482.9	16677.8	24339.7
12	Anhui	安徽	928.088	1017.4	1126.72	1308.34	1699.84	1993.63	2359.57	2792.5	3272.6	3830.34	4569.37	5296.28	5994.08	6711.34	7367.8	7874.86	8823.68	9030.29	9538.8	10185.3	14029.2
13	Fujian	福建	1258.89	1325.95	1455.08	1742.2	2124.89	2534.84	3098.43	3840.39	4675.15	5483.36	6052.94	7034.03	7949.27	9030.38	10041.4	11078.7	12203.6	13086.1	13914.8	14514.2	20522.7
14	Jiangxi	江西	605.54	704.449	942.164	1253.78	1498.9	1713.19	1971.26	2202.89	2377.76	3153.22	3493.51	3933.57	4241.55	4541.84	4606.07	5332.02	6247.78	6350.9	6629.57	7069.81	10298
15	Shandong	山东	3200.77	3521.29	4157.37	5000.71	6207.89	7547.43	8770.62	9547.91	10638.3	13768	15587.3	17037.1	18661.3	20279.1	21875.8	23510.3	23951.7	23418.2	22972.5	20517.3	39374.8
16	Henan	河南	1659.58	1799.21	2048.7	2397.92	2890.96	3924.55	5148.89	6590.8	7844.82	10134.7	11832.3	13202.4	15050.3	16948.4	18533.5	19749.2	21253.2	20337.2	20862.2	21834	36545.4
17	Hubei	湖北	1451.85	1609.32	1701.48	1817.68	2117.67	2508.18	3112.7	3689.56	4142.43	5164.13	6116.37	7366.75	8238.15	9309.47	10388.5	11340.8	12518.3	13142.9	13690.5	14570.9	21831.4
18	Hunan	湖南	1082	1217.34	1359.09	1544.41	1778.46	2250.55	2655.39	3168.37	4004.77	4886.12	6038.57	6894.15	7750.7	8661.47	9517.87	9445.7	10276.4	10124.8	10630.2	11504.7	17250.3
19	Guangdong	广东	3175.93	3485.21	3896.41	4833.5	5467.41	6711.58	7616.61	8717.19	9227.87	11734.7	13657.3	14962.7	16714.7	18701.3	20586.8	21777.2	24702.9	27062.5	28217.2	30072.4	40392.4
20	Guangxi	广西	670.65	721.137	823.725	951.257	1190.17	1538.1	1969.02	2476.06	2884.99	4580.34	6257.06	7375.19	7934.23	7308.79	7739.16	8433.24	9114.72	6511.17	6905.03	7392.31	14937
21	Hainan	海南	196.4	206.8	227.099	258.711	286.803	334.513	386.354	425.667	561.896	695.283	870.057	1012.6	1324.05	1528.88	1734.68	1591.68	1722.72	1845.04	1520.87	1336.47	2499.29
22	Chongqing	重庆	633.43	754.296	917.713	1191.8	1414.69	1658.62	1872.16	2147.75	2722.53	2797.77	3302.95	3925.09	4226.42	4581.18	5122.66	5684.17	6513.73	6723.66	6852.39	6998.93	10805.7
23	Sichuan	四川	1349.69	1552.96	1783.47	2086.07	2323.62	2748.82	3351.56	4016.16	4692.59	5415.58	6307.68	7193.71	8058.42	8680.24	9237.14	9721.71	10677.2	11099	11499.7	12296.5	17527.6
24	Guizhou	贵州	458.84	577.241	664.587	752.789	814.071	910.067	1041.76	1188.85	1354.05	1632.67	1949.83	2319.39	2952.9	3699.7	4219.6	5000.68	5850.46	6281.75	6912.73	6821.34	9365.54
25	Yunnan	云南	701.43	740.455	821.525	999.196	1213.48	1505.3	1816.95	2115.55	1969.78	2687.5	3895.01	4770.22	5599.95	6487.76	7532.62	8409.45	9264.12	9828.71	10456.5	11088.3	15154.4
26	Tibet	西藏	796.21	856.409	962.289	1293.66	1468.58	1747.56	2225.64	2536.69	3357.88	3900.46	4894.47	5524.82	6377.55	6948.22	7512.89	7526.12	8129.24	8676.6	9089.06	9079.64	14343.3
27	Shaanxi	陕西	336.23	357.196	456.44	510.557	583.467	780.329	880.962	1018.88	1354.67	1376.81	1620.06	1908.16	2177.12	2529.17	2850.38	3126.94	3514.04	2411.77	2215.58	2301.26	4654.37
28	Gansu	甘肃	156.97	201.565	235.727	275.138	293.93	328.547	362.794	406.315	446.363	600.613	773.084	939.985	1272.77	1599.63	1936.25	2205.47	2380.75	2475.37	2545.84	2608.14	3973.81
29	Qinghai	青海	160.82	192.916	225.838	304.329	346.192	397.202	454.197	531.133	672.858	927.063	1118.31	1154.23	1353.15	1532.17	2042.9	2466.39	2645.44	2550.31	2015.41	1771.99	3890.31
30	Ningxia	宁夏	648.12	702.556	834.137	1016.26	1116.91	1301.83	1565.92	1647.18	1645.76	1864.47	2330.08	2657.34	3664.11	4621.72	5508.86	5910.83	5848.77	6982.99	5038.86	5023.83	8721.79
31	Xinjiang	新疆	38.26	41.4103	66.5511	94.8295	152.635	173.527	200.89	225.202	233.983	285.317	405.206	370.074	472.72	592.903	689.367	685.92	771.104	919.018	996.988	1108.13	1598.72

## Sheet: Fixed Asset Investment_city
Nation	City	Frequency	Unit	Data Source	Mean	Variance	Std	skewness	kurtosis	Min	Max	Median	Obs	2020	2019	2018	2017	2016	2015	2014	2013	2012	2011	2010	2009	2008	2007	2006	2005	2004
China	Beijing	annual	million	北京市统计局	540964	5.12067e+10	226289	0.102937	-1.37804	215710	894810	521830	15				894810	846170	799090	756230	703220	646280	591060	521830	485840	384850	396660	337150	282723	252830
China	Tianjin	annual	million	天津市统计局	634532	2.21196e+11	470315	0.448154	-1.20941	104672	1462922	575887	14					1462922	1306518	1165409	1012121	887131	751067	651142	500632	340410	238863	184980	151684	125898
China	Shijiazhuang	annual	million	石家庄市统计局	307808	4.14198e+10	203519	0.329432	-1.37248	53498	635095	295800	15				635095	595758	572749	510952	440021	372865	310116	295800	243636	173103	139012	109945	92902.9	71673.4
China	Tangshan	annual	million	唐山市统计局	250746	3.04578e+10	174522	0.307418	-1.32648	31486.3	536529	239642	15				536529	503632	461958	421317	363361	306634	252506	239642	217998	136219	103679	76548.1	63570.2	46105.6
China	Qinhuangdao	annual	million	秦皇岛市统计局	51113.3	8.82845e+08	29712.7	-0.030895	-1.80176	11517.5	87465.9	50574.4	15				87339	87465.9	87433.2	79165	78634	73930.3	61467.4	50574.4	42073.1	30357.5	25239.6	21185.3	16493.2	13824.6
China	Handan	annual	million	邯郸市统计局	190178	1.74033e+10	131921	0.30551	-1.36815	25689	402912	183513	15				402912	381839	352663	317409	275886	238355	198540	183513	146690	104897	80592.6	59952.2	49096.9	34637.5
China	Xingtai	annual	million	邢台市统计局	105642	4.56867e+09	67591.9	0.36653	-1.28591	21761.9	216956	102044	15				216956	206692	188660	170866	148643	125780	104890	102044	84046.6	60346.3	52044	40782	34907.3	26216.9
China	Baoding	annual	million	保定市统计局	143489	7.12736e+09	84423.7	0.193772	-1.58542	35912.4	267201	147209	15				262633	267201	249914	225129	200011	188844	155811	147209	113043	80466.8	65070.8	57844.9	56032.6	47208.5
China	Zhangjiakou	annual	million	张家口市统计局	84323.9	3.54591e+09	59547.6	0.0788882	-1.69356	9621.57	165708	90366.6	15				165708	165134	157422	142261	129298	118444	98739.4	90366.6	65748.2	41031	29006.2	22384	16774.9	12919.3
China	Chengde	annual	million	承德市统计局	80778	3.44932e+09	58731	0.341748	-1.46707	11196.4	175099	75128.7	15				175099	163278	153515	142715	122692	102213	82957.5	75128.7	56720.2	39036.6	30028	23051.3	18925	15115.2
China	Cangzhou	annual	million	沧州市统计局	160013	1.48473e+10	121850	0.49944	-1.15786	17845.1	371025	144809	15				371025	348107	310326	272893	235767	189187	153039	144809	110282	79243.3	61868.8	45820.3	35451.5	24531.7
China	Langfang	annual	million	廊坊市统计局	121852	6.36444e+09	79777.4	0.504462	-0.833243	22431	266392	108870	15				266392	249082	216680	188222	157778	131410	108870	90903.4	127969	92633.6	68590.8	46008.2	34161	26653.7
China	Hengshui	annual	million	衡水市统计局	60439.2	1.63513e+09	40436.7	0.683346	-1.05671	19467.1	132274	47641	15				132274	125516	112950	98740	83012.4	67760	56720	47641	36121.4	24106	19728.3	26798.4	31846.1	23906.8
China	Taiyuan	annual	million	太原市统计局	107166	3.23274e+09	56857.2	0.246617	-1.00297	20445.4	202771	99450.4	18	149345	134167	121782	96486.3	202771	202561	174609	167074	132063	102414	91648	78201.6	70263.4	57673.6	50112.7	43850.8	33511.7
China	Datong	annual	million	大同市统计局	57865.1	1.30651e+09	36145.7	0.293295	-0.984434	8639.08	121282	54919.6	19	67020	60690	54919.6	48925.7	121282	114535	107241	103627	83178.8	66491.1	54248.9	43945.7	27653.3	21479.4	16005.9	15196.1	11158.2
China	Yangquan	annual	million	阳泉市统计局	27998.4	3.81008e+08	19519.4	0.470137	-1.02336	3780	61713.8	24409.9	16			21490.3	24573.5	61713.8	60067.2	51736.8	48554.5	39128.8	34187.2	29837.2	24246.3	15584.7	12408.7	9246.59	6500.29	4917.8
China	Changzhi	annual	million	长治市统计局	66777.5	1.88225e+09	43384.9	0.518575	-0.62727	12786.3	151442	67962.2	19	80870	74650	67962.2	61418.7	151442	144151	124565	108683	86695.9	68690.1	50495.3	44369.8	27343.5	22444.6	18401.5	18326.8	16307
China	Jicheng	annual	million	晋城市统计局	50806.6	1.06709e+09	32666.4	0.612413	-0.429891	8237.01	115037	47384.8	19	57810	52300	47384.8	43070.6	115037	110515	97478.2	83769.8	65495.4	50412.1	43263.8	36661.2	26754	21549.1	16475.3	13089.9	10797.4
China	Shuozhou	annual	million	朔州市统计局	36501.1	7.26839e+08	26959.9	0.828508	-0.357002	5029.9	93706.1	29930	19	29930	27060	24814.8	21424.1	63334	93706.1	81529.8	77471.1	61061.6	47457.3	35595.3	30152.5	22188	15294	9509.62	7337.83	6605.76
China	Jinzhong	annual	million	晋中市统计局	62444.3	1.49435e+09	38656.9	0.405682	-0.590246	9517.39	137584	64123.4	19	82720	75620	70273.4	64123.4	137584	131245	110601	94592.5	74410.6	58021.1	49496.5	39593.8	33121.9	28374.5	20133	15088.8	12294.5
China	Yuncheng	annual	million	运城市统计局	62963	1.63895e+09	40483.9	0.722142	-0.108824	10243.3	148372	59658.4	19	63810	57470	53677.3	61613.7	148372	137067	120273	100887	82684.5	66421.4	59658.4	48150	34353.4	27183.4	22243.5	16048.4	13800
China	Xinzhou	annual	million	忻州市统计局	46875.1	1.46325e+09	38252.5	0.620467	-0.816344	5054.41	116766	43713.6	16			49305.8	44988.9	116766	111963	96542.2	81516.4	65332.6	51604.4	42438.4	35266.7	14043.2	9804.53	9711.95	8996.36	6666.01
China	Linfen	annual	million	临汾市统计局	58828.6	1.81224e+09	42570.4	0.842504	-0.399324	10848.7	140122	50393.9	18		46230	40400.4	57894.5	139425	140122	122943	103627	82245	64495.8	54557.8	41895.7	26529.9	23424.3	19206.5	15305.6	12614.2
China	Lvliang	annual	million	吕梁市统计局	52724.2	1.12141e+09	33487.4	0.621409	-0.459873	6781.26	116640	45316.5	18		52330	47057.1	42672.3	111846	116640	101697	87290.7	69038.3	54374.9	43575.9	38884.7	37556.9	30110	20291.7	15371.9	10267.1
China	Hohhot	annual	million	呼和浩特市统计局	96572.3	2.82809e+09	53179.8	0.124553	-1.34461	18801.3	184917	88123.6	15				149078	184917	161864	139776	150483	130143	103168	88123.6	80080.8	64046.3	58223.6	50842.6	42023.7	27015
China	Baotou	annual	million	包头市统计局	134669	9.92373e+09	99617.9	0.435902	-1.22258	14563.2	295879	117220	15				295879	295582	258291	223980	194731	164971	140652	117220	97674.9	70320.3	52313.9	39078.1	32627.6	22158
China	Wuhai	annual	million	乌海市统计局	20141	1.6957e+08	13021.9	0.444218	-1.31081	4674.43	41697.4	17891	15				17891	16512.1	39860	35220.3	41697.4	34667	28690	23872.3	18116.2	11548	7095	6164.12	9027	7079.51
China	Chifeng	annual	million	赤峰市统计局	83803.3	2.76988e+09	52629.6	-0.00901297	-1.63884	10801.2	156747	83550.9	15				150695	146578	127210	110128	156747	132229	109316	83550.9	65502.6	51717.1	42330	31327.5	22709.3	16207.6
China	Tongliao	annual	million	通辽市统计局	85460.4	3.5914e+09	59928.3	0.236743	-1.52941	10760	186636	69167.2	15				146521	148831	128870	186636	157765	128158	101423	69167.2	58600	46900	35461	26778.1	20666	15370
China	Erdos	annual	million	鄂尔多斯市统计局	172594	1.17063e+10	108196	-0.188272	-1.61496	13557	306574	189840	15				306574	305008	271917	239043	299604	257058	224342	189840	156241	108839	88574.4	61666.9	40368.7	26273.5
China	Hulunbeier	annual	million	呼伦贝尔市统计局	52078.6	9.80926e+08	31319.7	0.366389	-1.36399	9707.04	108003	38644	19	31800	31206	30100	70906	95218.7	92580	80300	108003	89901.9	77393.8	64554.2	53480	38644	26889.3	20454.2	25862.3	13542
China	Bayannaoer	annual	million	巴彦淖尔市统计局	49420	7.66076e+08	27678.1	-0.210083	-1.29962	7401.04	94123.7	56521.4	15				65021	73468.6	66450	94123.7	80316.9	70100.8	63358	56521.4	56217.9	33523	27178.2	21015.1	15835.7	10768.7
China	Wulanchabu	annual	million	乌兰察布市统计局	39784.4	5.23335e+08	22876.5	0.391109	-1.49091	10410	80067.5	27487.7	15				53347	66137.8	65880	57016.2	80067.5	65048.7	45967.1	27487.7	23365.9	20273.2	20153.8	22511.7	21000	18100
China	Shenyang	annual	million	沈阳市统计局	329792	4.14247e+10	203531	0.323791	-1.36162	58261	656406	300865	15				148403	163162	532604	656406	638391	562540	456059	413915	367598	300865	236187	179035	136322	97136.4
China	Dalian	annual	million	大连市统计局	307352	4.37868e+10	209253	0.564053	-1.0029	50690.3	677363	251338	15				165277	143636	455928	677363	647810	562440	455356	350392	327351	251338	193076	146949	111049	71621.8
China	Anshan	annual	million	鞍山市统计局	90345.4	4.01109e+09	63333.2	0.472737	-1.44424	17543.6	190667	70019.5	15				36949.1	47368.6	156810	190667	187836	169950	132903	119076	87503	70019.5	47712	37843.1	31453.2	21546
China	Fushun	annual	million	抚顺市统计局	42344	1.12393e+09	33525.1	0.858257	-0.670794	7846.36	111103	24114.3	18	17590	17520	18260	19205	15712.2	59740	91998.6	111103	96652.3	77151.8	68152.6	49600.9	38074	28148.7	20079.8	15110.7	10246
China	Benxi	annual	million	本溪市统计局	37252.4	7.28591e+08	26992.4	0.829602	-0.705388	6573.04	88520.3	23328.9	16			23160	21046.3	23497.7	58450	88520.3	84604.8	72323.2	58081.5	45003.3	34006.6	22406.6	16530.1	15064.2	14220	12550.3
China	Dandong	annual	million	丹东市统计局	43826.2	1.00652e+09	31725.7	0.596463	-1.02329	6629.67	102952	31610.4	16			20820	24055.5	28020.3	58350	91259.7	102952	87525	68959.9	67388.7	49202.2	35200.5	23366.3	16071.8	12311.9	9104.71
China	Jinzhou	annual	million	锦州市统计局	43813.5	1.06589e+09	32648	0.470649	-1.29411	7205.52	97096.2	35775.2	15				35775.2	37977.5	78210	97096.2	95214.1	82689.9	64935.4	55116.4	32409.9	24873.7	16757.8	12169.1	9331.36	7205.52
China	Yingkou	annual	million	营口市统计局	64626.7	1.52641e+09	39069.3	0.197851	-1.36663	10359.9	129119	54307.1	15				45994.8	41019.1	90620	116126	129119	111009	87579.4	98286.3	76255.9	54307.1	41782.1	29025.6	22119.6	15797.1
China	Fuxin	annual	million	阜新市统计局	22659	3.18595e+08	17849.2	0.8658	-0.679729	4794.64	58323.3	14066.1	15				11006.1	8897.92	20780	43407.3	58323.3	50602.1	39087.8	35069.4	20145.7	14066.1	10409.3	10148.8	7317.56	5828.94
China	Liaoyang	annual	million	辽阳市统计局	32972.2	5.21278e+08	22831.5	0.589675	-0.991739	5536.12	72091.9	23482.3	15				18550	19781.4	45430	71483.3	72091.9	62560.8	48099.9	42281.9	34662	23482.3	18049.4	14167.3	10677.3	7729.13
China	Panjin	annual	million	盘锦市统计局	58323.5	1.34743e+09	36707.3	0.283656	-1.30557	12931.8	115740	60142.1	15				60387.4	60142.1	98310	115740	115419	98222.1	78036.9	69249.5	50403.1	36701.8	27020.5	20120.6	17217.9	14949.1
China	Tieling	annual	million	铁岭市统计局	45859.5	1.22541e+09	35005.9	0.371725	-1.38917	6383.04	105941	39750	15				10442.2	12224.3	39750	64626.1	105941	92521.3	74655.1	91262	69607.2	50711.8	30921.4	20276.4	10698.4	7872.37
China	Chaoyang	annual	million	朝阳市统计局	39378.3	7.43996e+08	27276.3	0.378127	-1.10692	4841.33	84161.1	35300.2	15				25079.8	24391	50011	83500.3	84161.1	73392.2	57811.8	54619.5	45541.7	35300.2	23000.8	13968.8	8595.8	6458.87
China	Huludao	annual	million	葫芦岛市统计局	27728.7	3.04567e+08	17451.8	0.887837	-0.157967	6340.85	65196.6	23435.6	18	28200	27038.5	24567.6	22303.5	17802.8	19040	54489.1	65196.6	56430.8	44427.9	40093.3	25405.7	21882.8	15673.9	12288	10242	7692.63
China	Changchun	annual	million	长春市统计局	253536	2.51581e+10	158613	0.151611	-1.15619	38964.4	524658	243344	15				524658	471059	428423	385270	340841	317292	243344	300145	230027	181878	135063	95041.8	65042.2	45995.6
China	Jilin	annual	million	吉林市统计局	146973	6.46276e+09	80391.3	-0.00471236	-1.08294	31108.5	280486	149127	15				201820	280486	258270	225839	200030	189987	149127	158736	149000	120005	90502.2	69176.7	45504	35006.3
China	Siping	annual	million	四平市统计局	46266.8	9.29742e+08	30491.7	-0.0302907	-1.49146	4703.04	88419	45062	15				87934.8	88419	81233	76782	67444	58852	45062	57664	43242.8	31920	22070.2	14431.8	8741	5503
China	Liaoyuan	annual	million	辽源市统计局	36569.4	4.88042e+08	22091.7	-0.293192	-1.36556	3742.4	65846.4	40732.1	15				64067.8	65846.4	61550	53137.8	52311	49342	37116.4	45232.2	40732.1	30112.2	20187.8	13616.5	7481.8	4064.83
China	Tonghua	annual	million	通化市统计局	49993.5	9.94101e+08	31529.4	0.228182	-0.847894	4730.29	107684	43906.4	17		37220	33551.8	70875	107684	97910.5	87144.6	75449.9	66560.1	58168.3	43906.4	58124.9	42944.1	29594.1	19344.9	11104.4	5576.02
China	Baishan	annual	million	白山市统计局	36735.8	5.15299e+08	22700.2	-0.167669	-1.34153	3497.94	67807.9	40668.7	15				67807.9	66272	64100	56080.3	50480	50223.3	40994	34616.7	40668.7	30021.2	21186.2	13072.5	7506.75	4510.16
China	Songyuan	annual	million	松原市统计局	73922.6	2.20644e+09	46972.8	0.0151229	-1.31179	8582.93	141690	75248.6	15				141690	141573	131100	114452	101580	96692.9	76141.9	74945.3	75248.6	55580	38798.2	25964	15979.3	10510.3
China	Baicheng	annual	million	白城市统计局	36576.4	6.12649e+08	24751.7	0.351037	-1.10395	5302.26	79165.9	34448.9	15				79165.9	72904	67027	58713.8	50876	43663.4	34448.9	30030.1	34852.9	26206.9	18393.4	13147.4	7804.4	5302.26
China	Harbin	annual	million	哈尔滨市统计局	269615	3.43737e+10	185401	0.145111	-1.73257	43595.7	539549	265187	15				539549	504005	459569	417598	494001	394996	301197	265187	189210	134128	103055	80986.6	63897.3	53256.3
China	Qiqihar	annual	million	齐齐哈尔市统计局	47257	1.12119e+09	33484.2	0.133856	-1.6375	6692.18	98876	51064.5	15				98876	92427.4	83852.9	76308.8	72072.1	70851.7	53728.3	51064.5	35005.6	21469.5	16314.2	12592.4	9804.93	7794.48
China	Jixi	annual	million	鸡西市统计局	15120.8	8.82874e+07	9396.14	-0.0762251	-1.74428	2824.56	27754.1	16172.6	15				25256	23830	22267.7	20780.5	27221.7	27754.1	20010.2	16172.6	13883.1	7989.1	6524.45	4800.87	4314.89	3181.76
China	Hegang	annual	million	鹤岗市统计局	9460.93	2.65745e+07	5155.04	0.535109	-0.644774	2917.44	19524.9	9005.61	15				10385.5	9610	9005.61	8599.7	17008	19524.9	13938.8	15385	10919.4	7232.13	5548.48	4330.54	4036.2	3472.41
China	Shuangyashan	annual	million	双鸭山市统计局	18034.5	2.01478e+08	14194.3	1.21336	0.590477	2822.63	49507.9	12990	15				14283.5	12990	12183.2	15001	49507.9	43881.8	32288.8	27959.4	19521	12044.5	10028.3	8349.85	5592.59	4062.72
China	Daqing	annual	million	大庆市统计局	70770.3	1.60099e+09	40012.3	0.765556	-0.218166	21540.9	152789	59363.3	15				59363.3	56530	55408.8	91956.4	152789	137551	105665	103606	75350.2	60335.7	48599.6	38767.8	30268.8	23822.3
China	Yichun	annual	million	伊春市统计局	10124.2	5.13659e+07	7167	0.855608	0.106072	1656.72	25649.4	8989.1	15				8989.1	7630	10100.7	13261.1	25649.4	21811	16106.6	15356.9	10223.7	7028.88	5071.79	3903.22	2949.23	2124.72
China	Jiamusi	annual	million	佳木斯市统计局	27977.9	4.74734e+08	21788.4	0.328801	-1.51969	3520.78	63258.7	26920.2	15				63258.7	58830	53390	48311.6	46892.9	36904	29394.3	26920.2	17093.7	11310.5	8881.48	6746.17	4538.12	3676.24
China	Qitaihe	annual	million	七台河市统计局	9724.1	3.01622e+07	5492.01	0.545771	-0.708245	2492.72	19433.2	9151.38	15				5949.89	8010	9850	10561.3	19166.1	16351.6	12094.6	19433.2	13541.5	9151.38	6927.52	5121.7	4008.38	3201.55
China	Mudanjiang	annual	million	牡丹江市统计局	56893.6	2.18428e+09	46736.3	0.348696	-1.57605	5565.17	131839	49160.7	15				131839	121744	110988	104865	98663	78262.9	56510	49160.7	35117.2	21385.2	14861.1	9525.78	8169.81	6747.09
China	Heihe	annual	million	黑河市统计局	14649.6	1.01683e+08	10083.8	0.00831423	-1.77235	2632.81	28997.8	15823.7	15				28997.8	27530	25440	22559	24341	21394.6	15823.7	17931.2	13148.2	6061.8	4101.15	3307.03	3712.29	2763.85
China	Suihua	annual	million	绥化市统计局	37043.1	8.55792e+08	29253.9	0.183172	-1.83352	4100	77156.2	34728.3	15				77156.2	77060	69693.9	63329.8	68538.1	57283	41755.7	34728.3	23408.7	9531.4	9359.36	7930.4	6571.86	5200
China	Shanghai	annual	million	上海市统计局	501496	1.81546e+10	134739	-0.289411	-0.381529	245211	724660	525438	15				724660	675588	635270	601643	564779	525438	506709	531767	527333	482945	445861	392509	354255	308466
China	Nanjing	annual	million	南京市统计局	372697	2.98333e+10	172723	-0.409996	-1.55933	95405	567524	431266	19	541823	508277	471805	431266	553356	548447	546003	526555	468345	401003	330605	266803	215417	186796	161355	140272	120188
China	Wuxi	annual	million	无锡市统计局	308817	1.85204e+10	136090	-0.22907	-1.30415	89331.7	496751	343471	19	381536	359594	343471	496751	479525	490119	463421	401577	361807	316918	298565	238756	187702	167422	147495	133604	111413
China	Xuzhou	annual	million	徐州市统计局	222891	2.78247e+10	166807	0.55764	-0.982766	28601.9	527703	193872	15				527703	479733	426612	367156	309013	268589	220103	193872	156899	116175	87230.8	68012.7	54608	39052.8
China	Changzhou	annual	million	常州市统计局	209529	1.3765e+10	117324	0.0694703	-1.47388	44659.4	389630	210355	15				389630	360508	339897	331005	290284	276014	233894	210355	170477	144817	120394	95156.3	76980.2	58861.3
China	Suzhou	annual	million	苏州市统计局	412005	2.91727e+10	170800	-0.35548	-1.52735	140893	623067	455570	19	522443	493310	455570	562959	564849	612443	623067	600194	526649	450202	361782	296735	261116	236636	210699	187014	155480
China	Nantong	annual	million	南通市统计局	241779	2.38682e+10	154493	0.421425	-1.19887	44841.7	495920	216838	15				495920	481195	437603	389639	329873	288647	237836	216838	180238	150541	126580	104890	81526.4	60516.6
China	Lianyungang	annual	million	连云港市统计局	138186	6.49772e+09	80608.4	0.0259989	-1.08411	21238.6	285254	135319	19	198777	199972	187890	176794	285254	252255	209036	166477	135319	124093	99436	117898	77768.2	58461.8	42388.9	32359.5	24630.1
China	Huaian	annual	million	淮安市统计局	122667	6.86916e+09	82880.4	0.611998	-0.575597	22811	283955	110000	15				283955	253519	220324	179573	145305	124799	102060	148500	110000	82496	61000	45020	33072.6	27569.1
China	Yancheng	annual	million	盐城市统计局	180417	1.63671e+10	127934	0.681769	-0.550258	28063.8	427849	158698	15				427849	388283	337289	275135	211769	194089	158698	189105	150026	112017	82631.3	63802.8	50000	37490.7
China	Yangzhou	annual	million	扬州市统计局	154137	1.22873e+10	110848	0.667309	-0.672622	24700.9	369009	133185	15				369009	328868	285682	241666	202518	178365	147543	133185	106392	94998	71788	53330	41007.1	33004.9
China	Zhenjiang	annual	million	镇江市统计局	127940	7.27022e+09	85265.6	0.670289	-0.731421	23728.5	287343	101057	17		99406.6	93844.1	269436	287343	254107	214234	175315	150067	122694	132708	101057	71850.1	58801.6	47854.1	40475.1	32052.4
China	Taizhou	annual	million	泰州市统计局	145873	1.11548e+10	105616	0.799649	-0.279547	23064.8	362333	119765	15				362333	316412	269566	220019	176417	145459	119765	153803	116620	90051.5	70397.1	53256.4	40313.2	30624.4
China	Suqian	annual	million	宿迁市统计局	87705.1	5.50457e+09	74192.8	0.638698	-1.0345	6598	219423	65285	15				219423	205958	183897	155922	129075	102556	78897	65285	52833	40031	29693	21559	14993	8857
China	Hangzhou	annual	million	杭州市统计局	308417	3.30398e+10	181768	0.423082	-1.41526	89520.9	585665	265188	15				585665	584242	555632	495270	426387	372275	310002	265188	219517	188229	158378	137345	127780	110820
China	Ningbo	annual	million	宁波市统计局	257459	2.13929e+10	146263	0.588514	-1.11679	74092	500958	203499	15				500958	496139	450658	398946	342295	290143	238550	203499	186045	161086	148654	141300	126855	102664
China	Wenzhou	annual	million	温州市统计局	169731	1.94774e+10	139561	0.694546	-1.17815	35183.9	417849	80200.2	15				417849	390574	345639	305281	261816	211034	154031	80200.2	72448.1	65584	64059.2	55788.3	46591.7	39893
China	Jiaxing	annual	million	嘉兴市统计局	173198	6.86437e+09	82851.5	-0.00546994	-1.5133	52557.4	300964	164231	19	257079	249596	224296	300964	279016	251382	222121	191015	164231	148827	148826	123341	100680	90004.2	80032.3	70345.8	63500.2
China	Huzhou	annual	million	湖州市统计局	83364.8	2.31124e+09	48075.4	0.611241	-0.864398	24689.6	173098	71997.6	15				173098	159218	140264	124292	107005	97072.8	80467.1	71997.6	63868.7	52878.9	45834.1	40725.2	36295.2	32765.9
China	Shaoxing	annual	million	绍兴市统计局	151348	7.56336e+09	86967.6	0.658835	-0.970017	53503.2	311567	124556	15				311567	288248	258284	230468	200199	172256	142626	124556	105503	91574.8	84337.5	76574.5	67612.7	62910.1
China	Jinhua	annual	million	金华市统计局	103357	3.92558e+09	62654.5	0.829799	-0.825066	41218.6	220052	77280.4	15				220052	208401	183616	159479	136436	112680	86282.6	77280.4	63515.9	58687.2	54094.8	50695	48541.4	49378.3
China	Quzhou	annual	million	衢州市统计局	52526.2	8.34962e+08	28895.7	0.563457	-0.904111	16042.1	104778	48180.5	15				104778	98174	88204	78210.2	67072.4	56612.8	50462.7	48180.5	41539.8	36119.4	31699.8	27340.6	23384.4	20072.9
China	Zhoushan	annual	million	舟山市统计局	57948.1	1.95431e+09	44207.6	0.8653	-0.502737	9800.91	145031	41384.4	15				145031	131114	113476	96087.8	75002	57059.9	47608.8	41384.4	40066.3	33942.6	27963.7	21898.8	16111.9	12673.5
China	Taizhou	annual	million	台州市统计局	113209	5.08355e+09	71299	0.796446	-0.72828	37109.7	251826	83806.7	15				251826	227263	199603	176593	150787	124256	100781	83806.7	72977.7	65475.7	62435.5	54056.8	45065.2	46101.5
China	Lishui	annual	million	丽水市统计局	41783.7	6.94642e+08	26356.1	0.748794	-0.952525	13129	90384	29801	15				90384	84165	75152	66507.8	57041.7	47197.6	35846.6	29801	25660.9	23170.7	22293.5	20946.1	18836.2	16624
China	Hefei	annual	million	合肥市统计局	311003	5.00564e+10	223733	0.16292	-1.50612	25510.6	635143	306697	15				635143	605028	615335	538517	470799	400110	338628	306697	246842	184034	131043	81678.2	49527	36147.9
China	Wuhu	annual	million	芜湖市统计局	135786	1.22628e+10	110737	0.531266	-1.15031	14292.8	334224	104734	15				334224	300690	270919	239264	204065	170079	135421	104734	90068.8	61495.2	43577.8	28662.4	22089.7	17200.6
China	Bengbu	annual	million	蚌埠市统计局	71026.7	3.8676e+09	62190	0.71763	-0.847878	8472.17	191255	52873.3	15				191255	166643	145797	124418	106089	87278.6	65091.9	52873.3	35571.2	25315.7	19759.8	14071.3	12480.2	10282.9
China	Huainan	annual	million	淮南市统计局	47247.5	1.08166e+09	32888.5	0.33669	-1.39133	5409.09	102185	40184.6	15				102185	95495.1	78187.4	75527.3	80052.5	63970.4	50134.3	40184.6	28602.8	22572.3	25171.4	19783.4	12830	8607.43
China	Maanshan	annual	million	马鞍山市统计局	94436.7	5.63501e+09	75066.7	0.516174	-1.25318	10679.4	225572	74034.4	15				225572	206462	185984	167474	143160	120115	94961.8	74034.4	54614	40451.2	33133.7	26225	19138	14546
China	Huaibei	annual	million	淮北市统计局	45476.4	1.30407e+09	36112	0.449612	-1.40163	5112.28	105584	36692.9	15				105584	95888.2	92530	84084	70052.9	57721.4	45007.3	36692.9	28032.3	20469.4	15119.4	11030.1	8412.96	6409.72
China	Tongling	annual	million	铜陵市统计局	47883.8	1.90459e+09	43641.6	0.872839	-0.485485	4687.15	134133	36226.3	15				134133	119688	106290	76759.7	65023.9	53430.4	41271.9	36226.3	28294.1	17503.3	11870	9233.47	7668.15	6177.37
China	Anqing	annual	million	安庆市统计局	78622.1	3.11278e+09	55792.3	0.265696	-1.36566	10320.2	173125	80939.3	15				173125	152192	138560	139475	118572	97201.3	83020.1	80939.3	60154.6	43922.3	32608.8	21093.1	15553.3	12595.8
China	Huangshan	annual	million	黄山市统计局	35824.4	3.99416e+08	19985.4	-0.181037	-1.40844	5280.27	64690	37000.8	15				64690	59771.4	55247.5	55167	52506.6	44517	37000.8	45431.4	34133.5	26666.8	21316.4	16301.1	11481.4	7854.38
China	Chuzhou	annual	million	滁州市统计局	74866.6	3.79867e+09	61633.4	0.609723	-0.812828	6581.7	192905	69013	15				192905	169921	145760	124816	107578	88258.8	69013	72350	52485	34622.3	23674.9	14942.8	11384.5	8705.65
China	Fuyang	annual	million	阜阳市统计局	51033.6	2.30143e+09	47973.2	1.24402	0.738238	7466.06	163251	34898.7	15				163251	129262	100500	80513.2	64525.8	51488.9	40537.1	34898.7	25046.6	18892	16070.1	11264.7	12600	9188.21
China	Suzhou	annual	million	宿州市统计局	53184.3	2.18743e+09	46770	0.7089	-0.906809	5692.72	140297	40635.7	15				140297	126998	113340	94579.7	77329.8	61369	48003	40635.7	29538.6	21075.6	12691.2	10934.9	8503.6	6775.85
China	Anhui	annual	million	巢湖市统计局	27038.9	3.29522e+08	18152.8	0.954974	-0.0995665	9276.51	60342.9	20948.7	8											60342.9	44403.3	34678.7	25648.6	16248.7	13710.7	12002
China	Lu'an	annual	million	六安市统计局	54244.9	1.59338e+09	39917.2	0.332138	-1.47385	6607.79	119999	51791	15				119999	107500	99350	100382	84503.9	68724.1	55811.1	51791	35515.2	25652.4	20128.1	17369.1	11642.1	8698.56
China	Bozhou	annual	million	亳州市统计局	39280.4	1.03494e+09	32170.5	0.835827	-0.364704	5447.09	106721	33147.9	15				106721	87489.4	76730	65089.8	54149.2	43028.6	33147.9	34361.6	24506.6	18111.2	14489	11103	8054.04	6776.56
China	Chizhou	annual	million	池州市统计局	32133.1	5.2753e+08	22968	0.361297	-1.22291	3633.63	71458.6	28980	15				71458.6	65258.7	60050	53803.9	46147.6	37473.8	28980	35687.9	25745.8	17939	13985.5	9104.21	7560.84	5166.74
China	Xuancheng	annual	million	宣城市统计局	69268.2	2.48874e+09	49887.2	0.383395	-1.08478	7472.75	158053	63561.4	15				158053	141427	128336	114012	97818.6	80534.2	63561.4	73044.3	60079.5	41687.7	29267.8	19229.3	13453.8	11046
China	Fuzhou	annual	million	福州市统计局	275351	3.79038e+10	194689	0.257926	-1.57068	42572.1	582339	251886	16				582339	521807	489391	442759	386984	326649	272028	231744	164672	125271	100145	73234.1	60325.9	52663.2
China	Xiamen	annual	million	厦门市统计局	124251	5.41329e+09	73575	0.556892	-0.488821	24511.8	269644	106904	16				238146	215981	189652	157295	134754	133264	112809	100998	88211.6	93138.4	92770.1	66209.8	40161.8	30465.3
China	Putian	annual	million	莆田市统计局	86765.4	5.86578e+09	76588.4	0.600613	-1.18449	5937.28	227465	61085.5	16				227465	193808	176510	142368	116454	90071.4	72519	49652	36270.5	29958.2	24092.5	16518.5	11541.3	7956.81
China	Sanming	annual	million	三明市统计局	98074.3	5.68993e+09	75431.6	0.645872	-0.568786	10052.3	249850	88542.2	16				249850	214172	194305	160308	133413	109286	92303.3	84781.1	67826.1	51247	36314.1	24128.9	16784.7	13229.4
China	Quanzhou	annual	million	泉州市统计局	175034	1.6713e+10	129279	0.548527	-1.07829	27847.8	412380	138952	16				412380	374801	340625	287433	244351	196342	152823	125081	97646.8	85845.6	69511	49448.7	42911.2	35879.4
China	Zhangzhou	annual	million	漳州市统计局	125283	1.12075e+10	105865	0.623391	-0.909674	14084.7	332810	97640.8	16				332810	282793	257373	208186	171326	144408	111571	83710.6	57920.6	44139.9	32704.2	23943.5	19521.8	16387.7
China	Nanping	annual	million	南平市统计局	84298.9	4.23255e+09	65058.1	0.492031	-1.24752	9666.44	199015	65604.8	16				199015	169440	180251	145107	118659	87502.9	69008	62201.5	50202.9	39625.8	29948.4	21590.1	15834.8	12912.4
China	Longyan	annual	million	龙岩市统计局	89913.8	6.3621e+09	79762.8	0.795764	-0.535419	7451.28	251913	68080.2	16				251913	218804	193421	155845	126992	97425.9	77865	58295.4	43396.9	32233.2	24863.2	16485.1	12365.1	9177.7
China	Ningde	annual	million	宁德市统计局	58933.3	2.17053e+09	46589	0.455545	-1.56522	7406.55	128832	41845.5	16				128742	122515	128832	113118	91002	61372.3	46520	37170.9	28715.5	23699.7	18130.9	15789.9	13554.2	10186.7
China	Nanchang	annual	million	南昌市统计局	208176	2.58596e+10	160809	0.666639	-0.796729	23500.4	515729	160399	15				515729	457673	402147	346322	290643	240324	194086	160399	147932	109885	81989.5	64302	52559.5	35150.4
China	Jingdezhen	annual	million	景德镇市统计局	38981.9	7.4767e+08	27343.6	0.378565	-1.05613	5462.15	88932.6	39446.6	15				88932.6	78364.4	69088	62254.1	53871.8	45669.1	39446.6	43959.1	33055.3	22991.7	11166.8	9410.07	10793	10263.2
China	Pingxiang	annual	million	萍乡市统计局	57744.9	1.68709e+09	41074.2	0.299504	-1.10209	5483.06	131190	57729.2	15				131190	116286	102674	90609.2	82710.7	69040	57729.2	66775.4	50743.1	35333.2	20933.1	14478.1	12597.4	9590.47
China	Jiujiang	annual	million	九江市统计局	106145	7.62041e+09	87295	0.693341	-0.811485	13616.1	273096	87746	15				273096	242858	211992	181222	150778	120633	100654	87746	65895.6	45498.5	35830.3	25513	21350	15500
China	Xinyu	annual	million	新余市统计局	50156.3	1.13817e+09	33736.7	-0.123355	-1.43726	5196	103504	62638	15				103504	92131.5	82260	74819.5	70403.8	67041.1	62638	65831.4	50997.8	35932.4	15700	10250	8840	6800
China	Yingtan	annual	million	鹰潭市统计局	27694	4.65581e+08	21577.3	0.560427	-0.965675	3089	67850.7	26000	15				67850.7	60416.3	53156	46423.2	39396.9	32799.5	27686.2	26000	18571.4	12801	9503.41	7310.24	6014.5	4391.5
China	Ganzhou	annual	million	赣州市统计局	93850.4	6.33898e+09	79617.7	0.791055	-0.651836	15549	251048	78100	15				251048	220551	189221	160877	133087	103591	81955	78100	52993	37285.6	26797.6	22302.4	18600	15800
China	Jian	annual	million	吉安市统计局	76676.8	3.81642e+09	61777.2	0.561106	-0.839057	7500	193771	73923.5	15				193771	171016	148695	127064	106463	88590.6	73923.5	76485.8	58923.4	41015.8	19926.9	15000	12200	9576.49
China	Yichun	annual	million	宜春市统计局	80207.5	4.28391e+09	65451.6	0.679944	-0.78922	8502.34	206040	66593.3	15				206040	182143	158814	135485	112458	92697.9	77946	66593.3	51044.4	36535.6	25903.6	20273.3	16682.1	11993.7
China	Fuzhou	annual	million	抚州市统计局	58987.4	1.91322e+09	43740.4	0.491343	-0.904821	6500	140141	55312	15				140141	125130	109967	95724.8	79409.8	66140.5	55312	64739.9	48195.2	33627	22605	15864	12300	9154
China	Shangrao	annual	million	上饶市统计局	85854.4	3.73414e+09	61107.6	0.518301	-0.877007	11000	200421	82845.9	15				200421	179029	156023	134333	116468	98750.7	82845.9	94602.3	61237.7	42794.4	40500	31831.5	22700	15280
China	Jinan	annual	million	济南市统计局	205989	1.48294e+10	121776	0.58918	-0.723698	50488.2	436358	193434	15				436358	397433	349842	306344	263833	218608	193434	198744	165537	141533	115170	101677	85700	65130.1
China	Qingdao	annual	million	青岛市统计局	380336	5.51092e+10	234753	0.514993	-1.17086	98456.5	777709	326251	14				777709	745470	655567	576603	502786	415391	350254	302248	245889	201901	163536	148569	140330	98456.5
China	Zibo	annual	million	淄博市统计局	150926	9.38069e+09	96854	0.564593	-1.1508	36590.9	313508	129092	15				313508	309980	273158	240459	207846	174333	149922	129092	100960	80796.6	64683.1	61514.6	67944.7	53095.4
China	Zaozhuang	annual	million	枣庄市统计局	86406.8	3.40626e+09	58363.1	0.477192	-1.27109	13609.6	179752	72017.8	15				179752	178851	162593	143001	123821	104462	82377.4	72017.8	57979.5	49948	39524.4	34106.7	32059.8	21999.2
China	Dongying	annual	million	东营市统计局	151228	8.76855e+09	93640.5	0.299208	-1.4798	31860.3	308468	134898	15				255745	247255	308468	270820	233213	196300	157442	134898	109559	87380.6	69860.4	60986.1	60572.8	44057.3
China	Yantai	annual	million	烟台市统计局	283309	2.33842e+10	152919	0.525465	-0.821623	73719	559424	270586	15				559424	529722	466714	410106	353819	304392	288380	270586	222217	196171	160679	159118	146038	108542
China	Weifang	annual	million	潍坊市统计局	252336	2.40698e+10	155144	0.419609	-1.24083	51709.4	511253	230421	15				485549	511253	451670	396908	342995	301293	260317	230421	185877	152340	117822	104322	110045	82513.7
China	Jining	annual	million	济宁市统计局	157572	1.14695e+10	107096	0.592033	-1.07955	35600	347353	139166	15				347353	327897	289101	253818	225600	180974	139166	143622	108463	81568.9	63631.3	49326.5	66721.5	50740
China	Taian	annual	million	泰安市统计局	142838	9.00382e+09	94888.4	0.423362	-1.25685	25985	299249	127046	15				299249	289962	261824	229896	198178	177448	147370	127046	103193	80937.6	64600	51308.3	49859.1	35718.8
China	Weihai	annual	million	威海市统计局	144848	7.46401e+09	86394.5	0.600526	-0.985888	37057.1	294189	116818	15				294189	287935	254372	222937	192371	159545	134160	116818	116554	92614.3	75038.8	69696.1	66390.3	53048.6
China	Rizhao	annual	million	日照市统计局	78799.8	2.79147e+09	52834.4	0.350734	-1.1286	13124.2	169119	77535.6	15				169119	159778	140781	123475	106905	92237.8	88068.9	77535.6	63185.7	51843.1	33590.9	23508.7	23543.7	15300.2
China	Laiwu	annual	million	莱芜市统计局	34245.5	4.33693e+08	20825.3	0.306089	-1.43738	7666.71	66814.1	32136	15				66814.1	63567	61907	54543.3	47263	44105.8	35010.1	32136	26055	20745.8	16532.2	14042.1	12935	10359.7
China	Linyi	annual	million	临沂市统计局	171475	1.40949e+10	118722	0.579445	-1.14156	35924.6	376572	140828	15				376572	360332	321919	282599	243160	201666	160862	140828	115051	89750.2	69707.9	53034.3	70337.4	50385
China	Dezhou	annual	million	德州市统计局	126175	6.10081e+09	78107.7	0.610422	-0.985355	32388.6	264101	114059	15				264101	253778	223791	196134	168661	140162	115366	114059	92692.1	73198.1	60429.3	56688.6	58251.2	42929.7
China	Liaocheng	annual	million	聊城市统计局	108414	6.31199e+09	79448	0.608765	-1.09187	20093.1	247014	88767.8	15				247014	235757	210082	183313	151109	126074	104111	88767.8	70003.9	52521.7	41418.7	35177.3	34027.7	26738
China	Binzhou	annual	million	滨州市统计局	106960	4.79794e+09	69267.1	0.502444	-1.26192	19800	218791	88611.8	15				218791	215657	199024	174886	151718	126273	101069	88611.8	72340.7	57869.4	48178.7	49687.4	49500	30998.2
China	Heze	annual	million	菏泽市统计局	65744.7	1.21019e+09	34787.8	0.633699	-0.506697	16200	132356	55228.8	15				132356	121821	107335	94070.4	81077	68711	55228.8	58285.7	47541.3	38062.6	52865.6	50041.9	37591.2	24983.2
China	Zhengzhou	annual	million	郑州市统计局	318736	5.72436e+10	239256	0.66527	-0.888622	50230	757344	243250	15				757344	699864	628800	525965	440021	356122	290004	243250	228908	177274	136731	103199	82000	61329.6
China	Kaifeng	annual	million	开封市统计局	65552.2	2.98165e+09	54604.5	0.677373	-0.909186	6110.44	166818	50657.8	15				166818	152663	132452	113563	97908	73821	58479.5	50657.8	40622.5	30307.1	22029	16629.1	12885.6	8335.92
China	Luoyang	annual	million	洛阳市统计局	189970	1.94372e+10	139418	0.601514	-0.715852	19510.6	456641	176880	15				456641	408268	353696	298110	256924	210905	186054	176880	144728	110553	84169.8	62074.7	48007.2	33026.6
China	Pingdingshan	annual	million	平顶山市统计局	83630.8	3.93909e+09	62762.1	0.463481	-1.19173	7838.44	194517	71293.6	15				194517	173273	160314	144917	126200	100499	81516.6	71293.6	57773.7	42114.3	36532.5	27270.7	19038.4	11364
China	Anyang	annual	million	安阳市统计局	96877.9	5.09505e+09	71379.6	0.5508	-0.901476	10403.2	228129	89240	15				228129	207487	183098	157258	136888	108053	89240	89468.7	74064	56653.7	42953.9	31023.5	23079.3	15368.9
China	Hebi	annual	million	鹤壁市统计局	36825.8	7.82045e+08	27965.1	0.596937	-0.719018	3345.45	90171	33951.3	15				90171	80906	69243	58850.3	49843	41567.5	33951.3	35627	28693.3	20618.7	16178.3	10932.9	7553.66	4905.4
China	Xinxiang	annual	million	新乡市统计局	111222	4.79388e+09	69237.8	0.118728	-1.33923	15109.8	221053	112952	15				221053	200686	192721	184193	160246	127172	112952	121126	101831	76742.6	58193	42515.7	31960.6	21821.9
China	Jiaozuo	annual	million	焦作市统计局	102697	5.53167e+09	74375.2	0.610338	-0.689763	10621.9	245377	91432	15				245377	219801	187995	162353	140824	112021	91432	97081.9	80360	63010.8	49133.6	35240.5	26865.4	18333.8
China	Puyang	annual	million	濮阳市统计局	67088.4	2.84119e+09	53302.9	0.742301	-0.71906	9962.39	170360	53222.2	15				170360	152328	130528	111578	96507	73896.2	59002	53222.2	43456.2	33458.7	25236	18369.6	15330.5	13091.5
China	Xuchang	annual	million	许昌市统计局	100123	6.22393e+09	78891.9	0.714648	-0.679002	10501.7	253180	82936	15				253180	226379	193108	163723	141556	111147	89704	82936	67837.2	52474	39722	29368.1	23939.5	16268.7
China	Luohe	annual	million	漯河市统计局	47255.6	1.36909e+09	37001.2	0.688121	-0.72735	5993.4	118529	40395.4	15				118529	106042	90853	77329.6	67233	52678.5	42579	40395.4	32398.8	24619	18755	13869.9	10425	7133.92
China	Sanmenxia	annual	million	三门峡市统计局	79568.6	3.91783e+09	62592.6	0.626262	-0.843685	7604.89	197689	67749	15				197689	177312	153877	132757	112532	92554.4	74958	67749	55330.6	40277.8	29137.2	22905.1	17924.4	10921.2
China	Nanyang	annual	million	南阳市统计局	155761	1.3225e+10	115000	0.63975	-0.763924	20781.1	373321	138546	15				373321	339549	291120	248691	219028	172111	138546	138943	115318	89583.8	69963.1	51443.3	41299.7	26717.1
China	Shangqiu	annual	million	商丘市统计局	92415	4.68349e+09	68436	0.62812	-0.765405	12191.9	223314	82735.1	15				223314	199116	171725	149389	131072	100551	82735.1	84566.2	69317.4	53036.2	40073	30090.1	23213.3	15835.4
China	Xinyang	annual	million	信阳市统计局	107424	5.70563e+09	75535.6	0.477129	-1.02148	13940.1	241504	98050	15				241504	221770	202388	172317	152486	119752	98050	103146	85814.4	65966.1	50443	37226.2	28105.3	18444.6
China	Zhoukou	annual	million	周口市统计局	87030.5	3.96118e+09	62937.9	0.589612	-0.82209	11460	204729	74915	15				204729	186215	160730	137544	126143	93122	74915	81370.2	69059.2	53045.6	40026	29329	22183.4	15586.3
China	Zhumadian	annual	million	驻马店市统计局	75739.8	3.47574e+09	58955.4	0.676875	-0.691233	8662.53	189713	66252	15				189713	169271	144976	121442	109314	81757.9	66252	66837.5	56229.4	42581.7	29869.2	21646.1	16740.7	10803.7
China	Wuhan	annual	million	武汉市统计局	397121	7.07218e+10	265936	0.225953	-1.56206	64506.4	787166	375317	15				787166	709317	772526	700285	600196	503125	425516	375317	300110	225205	173279	132529	105518	82220.1
China	Huangshi	annual	million	黄石市统计局	62551.7	2.79794e+09	52895.6	0.56671	-1.27411	6923.05	153964	47405.8	15				153964	135083	138002	116846	96350.4	75095.1	59744.7	47405.8	34305	23289.9	17985	13805.3	10645.9	8829.7
China	Shiyan	annual	million	十堰市统计局	58408	2.74654e+09	52407.4	0.667118	-1.11938	5867.66	154340	39305.7	15				154340	132381	130725	110151	90431.9	70272.1	52323	39305.7	27835.3	18544.4	14166.2	11661	10362.7	7753.02
China	Yichang	annual	million	宜昌市统计局	139477	1.16391e+10	107885	0.445192	-1.42261	25003.5	319115	107001	16			221465	258205	319115	308535	257041	210696	162098	119050	94951.2	75026.6	52346.2	39035.9	32354.5	29580.3	27128.2
China	Xiangyang	annual	million	襄阳市统计局	133038	1.61559e+10	127106	0.707019	-1.06303	10722.2	367532	83532	15				367532	318864	307194	255346	208664	160009	113508	83532	57478.5	37377.1	26576.5	20049.5	15662	13053
China	Ezhou	annual	million	鄂州市统计局	38295.1	1.12088e+09	33479.6	0.660539	-1.00066	3750.62	100704	29863.6	15				100704	87371	82369	69804	57169.4	45001.1	33684.8	29863.6	22060.1	15000.7	10500.6	7204.89	5516.76	4426.36
China	Jingmen	annual	million	荆门市统计局	66624.4	3.68201e+09	60679.5	0.708786	-1.00917	7095.78	179028	44861.7	15				179028	159611	145693	123255	101464	79439.8	59063	44861.7	31718.1	21008.4	15325.2	12774.1	10415.4	8613.13
China	Xiaogan	annual	million	孝感市统计局	80047.3	5.06316e+09	71155.9	0.636898	-1.17203	9021.09	204109	57070.2	15				204109	189943	176235	148293	121535	98082.2	72923.6	57070.2	39725.8	27082.6	19592.9	14482	12171.2	10443.6
China	Jingzhou	annual	million	荆州市统计局	86770.4	6.06127e+09	77854.1	0.629799	-1.21555	9657.87	223230	60093.3	15				223230	200167	195049	165163	135560	104289	77142.3	60093.3	43515.6	29146.4	21074.5	14967	11677.7	10823.2
China	Huanggang	annual	million	黄冈市统计局	92054.5	5.91281e+09	76894.8	0.541151	-1.33393	10667	217216	73606.3	15				217216	204165	202725	171739	141602	110294	82381.5	73606.3	55329.1	37085.2	25849.6	19289.1	15856.2	13012.4
China	Xianning	annual	million	咸宁市统计局	62339.7	3.21776e+09	56725.3	0.662919	-1.07864	6267.53	167607	43629.1	15				167607	143829	137252	117085	97184.3	75628	56313	43629.1	30158	20083.2	13838.3	10383.2	8309.03	7528.32
China	Suizhou	annual	million	随州市统计局	42528.2	1.49586e+09	38676.4	0.658681	-1.09942	3655.16	113350	29118.1	15				113350	97426.6	95966	79933	65459.9	51473.5	38448.3	29118.1	20870	14707.3	10192.3	7096.48	5579.16	4646.81
China	Changsha	annual	million	长沙市统计局	335086	5.54373e+10	235451	0.447161	-1.10491	49497.1	756777	319257	15				756777	669332	636329	543575	459339	401196	351024	319257	244178	187333	144518	108981	88141.7	66808.8
China	Zhuzhou	annual	million	株洲市统计局	100985	7.73572e+09	87952.9	0.680995	-1.01178	10486.4	262267	80848.5	15				262267	234581	218136	183710	150533	115047	84904.6	80848.5	56297.2	38844.1	28866.3	20324.7	16065.9	13870.9
China	Xiangtan	annual	million	湘潭市统计局	83424.8	5.20684e+09	72158.4	0.775585	-0.852189	8984.13	220488	63325.9	15				220488	193822	180540	150335	121492	89386.1	65017.8	63325.9	46396	31747	26423	21876	18109.7	13428.9
China	Hengyang	annual	million	衡阳市统计局	95469.7	7.64543e+09	87438.2	0.774093	-0.891729	12012.5	261585	64114.8	15				261585	228218	212593	176701	143730	106375	78045	64114.8	47851.4	30578.9	22789.9	17765.7	16107.5	13577.4
China	Shaoyang	annual	million	邵阳市统计局	72097.9	3.55623e+09	59634.2	0.71193	-0.865313	6975.89	184010	56210.1	15				184010	162764	152260	126777	102999	76160.5	56210.1	58945	49451	35872.6	25957.8	18644.3	14104.9	10335.9
China	Yueyang	annual	million	岳阳市统计局	101240	7.40332e+09	86042.5	0.725848	-0.913401	13830.3	263355	68030.7	15				263355	231737	215471	179013	148535	116811	86180	68030.7	61944.7	43197.5	31948.6	23902.8	19354.1	15284.8
China	Changde	annual	million	常德市统计局	85656.4	5.70483e+09	75530.3	0.771255	-0.877312	12191.4	229601	61322	15				229601	200693	185791	154772	128416	94657.2	68991	61322	45978	28533.7	23195.7	19610.8	16536	14556.5
China	Zhangjiajie	annual	million	张家界市统计局	15383.1	1.13223e+08	10640.6	0.603115	-1.00119	3767.97	35132.8	14363.5	15				35132.8	30570.4	29642.6	25089.8	21083.6	17009.1	14510	14363.5	11239	7397.85	6332.33	5302.91	4996.77	4307.27
China	Yiyang	annual	million	益阳市统计局	57433.1	2.40421e+09	49032.7	0.724393	-0.888506	6261.33	149984	44142.9	15				149984	131568	122380	103064	84237.4	62514.1	46023.4	44142.9	35331.1	25821.9	19494.3	12924.4	10130.2	7618.78
China	Chenzhou	annual	million	郴州市统计局	107913	8.14912e+09	90272.5	0.517838	-1.37068	13581.3	262810	81144.2	16	228093			262810	232736	216898	181456	147406	109840	81155.9	81132.5	59703.4	29988.2	24882.5	21984.9	19180.1	15767.7
China	Yongzhou	annual	million	永州市统计局	75410.8	3.56982e+09	59747.9	0.598351	-0.902413	8633.93	186649	60014	15				186649	165309	154135	121055	107434	80289.9	59326.9	83189.5	60014	35845.7	25508.1	18011.8	14531	11228.1
China	Huaihua	annual	million	怀化市统计局	48884	1.68539e+09	41053.5	0.582056	-1.16226	4951.23	123574	38200	15				123574	108188	100800	85135.4	80141.6	60094.7	43797	38200	28238.8	19115.1	14672.1	11235	8490.72	6626.12
China	Loudi	annual	million	娄底市统计局	51376.8	2.07369e+09	45537.7	0.744389	-0.940898	7766.9	137632	33129.9	15				137632	119992	110838	93893.8	78757.5	58191	42524.7	33129.9	31347.7	11982.1	11968.5	11575.7	11735.7	9315.28
China	Guangzhou	annual	million	广州市统计局	410956	5.14392e+10	226802	0.353022	-0.994934	117517	850275	375839	19	761110	692021	593840	591983	570359	540595	488950	444730	375839	341220	326357	265985	210145	185864	168711	151401	131271
China	Shaoguan	annual	million	韶关市统计局	46682.5	5.81153e+08	24107.1	-0.327665	-1.65598	10331.5	74674.2	51033.6	18	71009	69096.5	66721	69281.9	70209.4	70167	74674.2	66451.8	54847.5	47219.6	40609.4	35649.8	28354.7	21758.7	16898.1	14101.6	12902.8
China	Shenzhen	annual	million	深圳市统计局	303194	4.89775e+10	221309	1.22523	0.346291	94910.2	795745	218767	18	795745	735562	619101	514732	407816	329831	271742	249020	231443	206092	194470	170915	146760	134500	127367	118232	109256
China	Zhuhai	annual	million	珠海市统计局	90721.3	4.65123e+09	68199.9	0.632692	-0.949732	14105.2	223041	71250.2	18	223041	197188	185857	166202	138975	130514	113505	91876.7	78761.8	63738.6	50154.6	41050.5	37675.8	34504.7	25716.1	21851.1	18265.4
China	Shantou	annual	million	汕头市统计局	88794.4	6.62462e+09	81391.7	0.762555	-1.05552	11923.9	235500	52532.9	18	220374	235500	208573	200640	157953	127432	100273	78089.9	61191.7	43874.2	30354.3	29189.6	26136.2	20668.9	17518	15413.9	13194
China	Foshan	annual	million	佛山市统计局	220450	1.66971e+10	129217	0.25073	-1.36116	42368.9	426579	203114	18	399457	396173	375910	426579	351204	303552	261245	237560	212833	193396	171963	147056	123064	105223	89525	74143.3	56856
China	Jiangmen	annual	million	江门市统计局	92101	4.02514e+09	63444	0.404526	-1.34757	16110.7	198548	79610.2	18	198548	185798	171620	177483	151777	130787	111165	100084	85041.1	74179.4	63176.8	49207	38706.5	32447	27924.7	23746	20016.4
China	Zhanjiang	annual	million	湛江市统计局	69865.2	2.29214e+09	47876.3	0.298388	-1.5036	11413.3	153160	54942.4	18	115553	123113	126012	111686	153160	131369	102076	79557.6	57227.7	49076	52657.1	39322.7	29532.5	24283.1	20525	16799.6	14209
China	Maoming	annual	million	茂名市统计局	49401.7	2.11691e+09	46009.9	0.926526	-0.632297	9390.76	141573	19864.7	16	82608			141573	126276	111550	85055.2	66052.8	42736.7	21728.3	15113.1	18001	14573.5	13070.6	16985	14772	10941
China	Zhaoqing	annual	million	肇庆市统计局	82214.8	2.94462e+09	54264.4	0.0947282	-1.60826	11475.1	166840	78131.7	18	166840	148846	134301	149755	137374	133003	113873	100778	85260.4	71003	62520.6	46276.7	34988.8	29478.6	21694	17801.5	14597.2
China	Huizhou	annual	million	惠州市统计局	129651	6.99923e+09	83661.4	0.336629	-1.01826	22847	297245	120868	19	243967	210278	182256	223488	203971	186393	160671	140130	120868	102521	89401.9	75896.8	58873.7	48690.9	30878.1	35237.1	29761.4
China	Meizhou	annual	million	梅州市统计局	29986.5	5.56659e+08	23593.6	1.06768	-0.260654	9306	80676.7	19704.4	16	63230			80676.7	65036	56806.2	40751.2	28050.2	23014.4	19857.1	19551.7	16298.1	14054.2	12499.8	10843	9765.78	9306
China	Shanwei	annual	million	汕尾市统计局	39945	6.03053e+08	24557.1	0.147906	-1.24768	5695	83192	37927.3	18	83192	72964.3	63379	66932.7	65244.9	58520	50097	46209.1	39155.9	32964.6	36698.7	28943.4	20627.2	17508	13348	10185.7	7344
China	Heyuan	annual	million	河源市统计局	38189.2	7.23837e+08	26904.2	0.59273	-1.20126	5628.65	84874	25796.2	18	84874	80741.1	67678	77846.7	65229.1	56414	45328.6	34273.1	27858.7	23733.6	20280.9	19814.8	17479.2	23285.7	17716.7	11260.9	7961.66
China	Yangjiang	annual	million	阳江市统计局	35633	4.59103e+08	21426.7	-0.069026	-1.39707	5752.12	69112.7	39570.9	18	50710	45044.8	39076	54021.2	50391.6	69112.7	66201.1	59866.4	48367.3	40065.8	32920.5	23949.5	17170.2	13516.5	10246.2	8350.36	6631.09
China	Qingyuan	annual	million	清远市统计局	47594.8	5.34274e+08	23114.4	0.230725	-0.776403	10594.2	90734	46201.1	18	90734	83928.7	74696.6	66631.1	62095.2	62063	59634.7	50596.6	43795.3	48606.9	41867.5	35328.5	32542.7	29542.7	25312.3	22600.2	16136.7
China	Dongguan	annual	million	东莞市统计局	123356	3.15931e+09	56207.7	0.353297	-0.216383	31938.9	240510	114767	18	240510	212841	181143	171283	155746	144652	142711	138394	118035	107931	111498	109408	94434.3	84120.7	70545.1	59724.4	45486.9
China	Zhongshan	annual	million	中山市统计局	74535	1.14128e+09	33782.8	-0.117157	-1.57015	26205.7	124848	83019.4	18	111797	91996.6	111639	124848	114901	105541	90365.7	96292.8	89343.5	76695.4	66037.5	54560.5	44495.4	39922.4	34695.1	32092	30201.1
China	Chaozhou	annual	million	潮州市统计局	25352.1	2.30565e+08	15184.4	0.324618	-1.48199	4788.56	50104.6	21206.1	18	42535	45099.4	42479.9	50104.6	45462.1	39195	31301.4	25362.8	22415.7	19996.5	18277.8	16297.6	12831.3	12082.7	10800	9759.45	7548
China	Jieyang	annual	million	揭阳市统计局	72068.5	2.72637e+09	52214.7	0.291633	-1.23318	8551.54	166731	66079.4	18	118075	115193	101332	166731	148554	136210	109380	82939.1	66351.3	65807.5	56407.3	39349.6	26578.5	20319.3	15157	11516.3	8781
China	Yunfu	annual	million	云浮市统计局	36021.2	5.31195e+08	23047.7	0.428805	-0.903716	5936.2	79414.7	34656.7	18	39909	37838.3	33973	62850.1	59151.3	79414.7	73809.3	56668.5	46366.1	35340.3	31265.6	24019.4	16606.8	13973	12129.2	10731.4	8399.28
China	Nanning	annual	million	南宁市统计局	177386	1.97765e+10	140629	0.467448	-1.20912	19035.7	430795	148302	15				430795	382473	341843	293387	247501	258518	201895	148302	104391	69343.5	56022	44722.1	36289.8	26276.3
China	Liuzhou	annual	million	柳州市统计局	110175	7.85451e+09	88625.7	0.387343	-1.26956	10936.8	269720	100488	15				269720	233861	208289	181094	156671	168313	130457	100488	68185.6	43030	30203.6	20069.1	17175.8	14131.7
China	Guilin	annual	million	桂林市统计局	99385.1	5.44998e+09	73824	0.356945	-1.28277	11104.7	223424	90855.5	15				223424	213162	183732	153688	139032	146240	114053	90855.5	65934.7	48596	40304.6	26086.6	19873.4	14689.7
China	Wuzhou	annual	million	梧州市统计局	54968.6	1.95998e+09	44271.6	0.379716	-1.3603	4169.86	133015	46841.9	15				133015	116851	104551	87604.4	85029.5	85809	63165	46841.9	33036.8	19830.9	15137.4	12193.9	9989.29	7303.71
China	Beihai	annual	million	北海市统计局	47524.2	1.4663e+09	38292.3	0.231403	-1.49534	4305.71	109968	48526.5	15				109968	101110	92036.6	78616.2	67491	72536	60314	48526.5	32184.8	20030.4	8740	6724	5140	5140.96
China	Fangchenggang	annual	million	防城港市统计局	32248.6	5.53849e+08	23534	-0.0638528	-1.74239	1970.08	67277	37684.4	15				67277	60014	52615	47830.9	47544.7	55038.9	49127	37684.4	25410	14632	10352.8	6896.34	4295.95	3039.58
China	Qinzhou	annual	million	钦州市统计局	45905.1	1.13604e+09	33705.2	0.372832	-0.956823	4449.62	108885	45159.7	15				108885	95089	81010	65897.3	60972	65259	55834	45159.7	37464.8	24891.4	16592.6	11788.3	8984.5	6300
China	Guigang	annual	million	贵港市统计局	39775.1	8.3122e+08	28830.9	0.618544	-0.444316	3635.09	98381	38529.2	15				98381	84169	68967	54716.9	49626	55224	43002.2	38529.2	29018.5	22006.5	15590.3	14956.3	12943.3	5861
China	Yulin	annual	million	玉林市统计局	69420.4	2.98172e+09	54605.1	0.431567	-1.16497	4832.79	168933	61555.7	15				168933	146710	133212	112371	97478	100426	79218	61555.7	44460.6	29068.8	23068.3	17610.5	13130.8	9229.51
China	Baise	annual	million	百色市统计局	61387.4	1.51055e+09	38865.8	0.0062317	-1.53344	7630.87	122641	63970.8	15				122641	106140	102205	89522.5	84544	100007	76401	63970.8	53015	32545.1	29365.6	24992.4	17556.4	10274
China	Hezhou	annual	million	贺州市统计局	34912.1	6.06991e+08	24637.2	0.0609474	-1.66943	2249.09	72202	36330	15				72202	65083	62593	53028	48319	59158	46471	36330	25468.1	15919.5	13365.9	10601	8295.69	4598.26
China	Hechi	annual	million	河池市统计局	28054.5	1.56933e+08	12527.3	-0.339869	-1.04315	6081.26	45320.2	27784	15				45320.2	40402	39569	34322.5	34914.4	27784	43724	36195	27779.8	21117	21874.1	18828.3	13700	9205.13
China	Laibin	annual	million	来宾市统计局	27077.2	3.44427e+08	18558.7	-0.0213963	-1.7404	3491.61	56180.4	30690	15				43215.9	37091	44907	43118.2	45322	56180.4	41958	30690	20501.1	12577.5	9390.08	7464.58	5688.59	4562
China	Chongzuo	annual	million	崇左市统计局	36224.3	9.37914e+08	30625.4	0.63844	-0.703054	3248.83	97050.4	30884.2	15				97050.4	83141	69157	54863.9	48238	53215	41514	30884.2	21227.7	12848.8	11515.1	7105.47	5281.13	4073.48
China	Haikou	annual	million	海口市统计局	50915.7	1.87729e+09	43327.7	1.06691	-0.0512176	10339.8	141550	34965.4	15				141550	127173	101205	82153	64933.5	51038.3	40458.7	34965.4	27703.3	22143.3	18183	15823.1	13716.6	12348.8
China	Sanya	annual	million	三亚市统计局	35057.7	8.48258e+08	29124.9	0.509184	-1.17021	2608.32	86808.6	30524	15				86808.6	78308.7	70596.7	62955.6	52329	43034	35829.8	30524	21139	15158.7	10969.3	6957.02	4915.89	3731.6
China	Sansha	annual	million	三沙市统计局	966.612	795139	891.706	-0.0583487	-2.77697	20.06	1966.46	1044.89	5				1044.89	1966.46	1697.73	20.06		103.92
China	Danzhou	annual	million	儋州市统计局	6736.84	3.97837e+07	6307.44	1.10615	0.261635	1509.4	21126.1	3902.66	15				21126.1	16358.2	13032.6	11480	10025.5	7503.96	5283.07	3902.66	2326.08	1940.64	1690.98	1702.22	1635.51	1535.67
China	Chongqing	annual	million	重庆市统计局	790570	3.3729e+11	580767	0.524168	-1.17639	126935	1.74406e+06	693480	15				1.74406e+06	1.73611e+06	1.54803e+06	1.32237e+06	1.1205e+06	938000	768587	693480	531792	404525	316151	245184	200632	162192
China	Chengdu	annual	million	成都市统计局	475367	7.85584e+10	280283	0.107902	-1.29557	86297	940424	462551	16			834110	940424	837050	700697	662037	650108	589010	499565	425537	401245	299388	239005	189791	145867	105745
China	Zigong	annual	million	自贡市统计局	39607.4	8.63127e+08	29379	0.226633	-1.51581	4461.07	85243.6	35284.4	17		85243.6	75407	83224.2	70983.6	63895.3	59761.3	53160.9	43509.8	35284.4	29152.9	24332	15903.8	10590	7474.74	5862.23	5079.72
China	Panzhihua	annual	million	攀枝花市统计局	37458.9	5.8776e+08	24243.8	0.13149	-1.62201	7049.04	74528	35706.9	16			63210	74528	69631	64451	58274.9	54574	46325	38344	33069.7	26475.7	18830.3	14871.6	12331.3	9464.14	7913.1
China	Luzhou	annual	million	泸州市统计局	73240.9	4.52199e+09	67245.7	0.771348	-0.863251	8111.6	204211	49284	16			165470	204211	173038	146371	118099	86636	67115	52527.6	46040.4	35116.7	22365.6	15583.5	12156	10302.7	8709.81
China	Deyang	annual	million	德阳市统计局	61067.5	1.79853e+09	42409.1	0.0285714	-1.43013	8137.39	131141	69047.9	16			112593	131141	112508	98131.4	89492.5	80735.3	73089.9	65005.8	60126.4	74760	21888.8	16487.2	12343.8	11057.6	9582.31
China	Mianyang	annual	million	绵阳市统计局	73734.3	2.22543e+09	47174.4	-0.16479	-1.53932	10342.4	143654	85093.7	16			131610	143654	126997	115409	103387	100100	93222	88090.3	82097	80213.6	35523.1	23517.2	18134.9	15032.5	12419.1
China	Guangyuan	annual	million	广元市统计局	38576.1	6.09018e+08	24678.3	-0.356199	-1.66634	4499.46	71513	49026.1	16			67220	71513	61835	58323	56173.6	54109	51530	50036.9	48015.3	43914.1	17012	12043.3	9291.45	6767.17	4934.8
China	Suining	annual	million	遂宁市统计局	58642	1.74924e+09	41824	0.0746353	-1.60517	5912.46	121847	53638	17		121847	108835	97913	112582	101161	91368	80488	65510	53638	49540.4	40333.7	25396	16519	11037.2	8224.66	6608.6
China	Neijiang	annual	million	内江市统计局	41268.7	9.54875e+08	30901	0.320259	-1.48341	5605.85	90552.1	36687.6	16			71671.1	86017.9	90552.1	80376.5	69776.8	57593.5	46032.2	38282.2	35093	26910.7	17285.1	11433.5	9218.35	7761.23	6688.8
China	Leshan	annual	million	乐山市统计局	57226.6	1.66031e+09	40746.9	0.350769	-1.2999	8440.85	127379	52468.6	16			113493	127379	110979	98781	83240.8	78701.7	65138.4	53932	51005.1	39810.4	25491.5	20346.7	16708.1	12023	10156.3
China	Nanchong	annual	million	南充市统计局	78415.4	3.68134e+09	60674	0.398717	-1.32895	10282.1	182008	68513.1	16			167470	182008	156131	138898	122054	110284	88120	71360.1	65666.2	50273.8	29787.7	20081.8	16722.2	14002.3	11505.3
China	Meishan	annual	million	眉山市统计局	54963.4	1.55336e+09	39412.8	0.369329	-1.53037	8576.56	116355	43530.6	16			103160	111084	116355	103237	90928.3	75612	60172	45035	42026.2	37085.6	24659.8	21164.9	15971.9	13033.1	11313
China	Yibin	annual	million	宜宾市统计局	70781.6	3.01616e+09	54919.6	0.509759	-1.24978	9621.37	168510	57072.9	16			146056	168510	146452	129551	113026	93542.1	74879.8	60725.1	53420.6	40761	28828.3	21849.7	18692.9	14802.3	11786.6
China	Guangan	annual	million	广安市统计局	60833.8	2.44515e+09	49448.5	0.535594	-1.38525	8034.72	147820	42508.4	17	147820		123759	119971	129886	113197	91918.5	67240.3	52409.7	42508.4	34316.3	29923.8	20302.3	16475.5	13658.7	12044.4	10710.9
China	Dazhou	annual	million	达州市统计局	75566.9	2.88627e+09	53724	0.403174	-1.16852	8613.65	172765	63908.2	16			140040	172765	150012	133168	114870	100286	82630	67684	60132.5	54532.3	41872.3	30660	22607.7	16546.2	12649.8
China	Yaan	annual	million	雅安市统计局	30705	2.90848e+08	17054.3	-0.204383	-1.4242	5721.12	55082.9	34689.5	16			46436.3	46124	55082.9	53141.2	47142.7	35282.4	35720.5	34096.7	37066.8	33489	20291.7	14185.6	11104.5	8867.3	7526.92
China	Bazhong	annual	million	巴中市统计局	48907	2.27473e+09	47694.1	0.688888	-1.12837	2603.27	137063	28646.1	16			112701	137063	119457	103030	84776.6	65101	48097	32022.1	25270	18622	11084	8181.99	5925.22	4865.69	3712.94
China	Ziyang	annual	million	资阳市统计局	43693.2	9.9967e+08	31617.6	0.35119	-0.920678	4223.26	104565	46277.7	17		48879	52461.5	59413.2	76525.1	104565	90822.2	76068.2	60579.7	46277.7	40112.6	28564.8	19019.2	12517	9606.59	7461.41	5688.1
China	Guiyang	annual	million	贵阳市统计局	155376	1.59889e+10	126447	0.548384	-1.33769	24187.4	385060	101910	15				385060	326073	280445	299638	267064	211144	141662	101910	78279.1	60157.1	50047.3	41335.8	34354.3	29278.4
China	Liupanshui	annual	million	六盘水市统计局	63388.7	3.18494e+09	56435.3	0.541761	-1.42493	5339.94	165250	33551.4	15				165250	135777	111248	133627	105493	108890	55063.4	33551.4	24478.3	19770.4	17022.1	14580.1	12145.9	8593.77
China	Zunyi	annual	million	遵义市统计局	99510.1	8.13887e+09	90215.7	0.691016	-1.15112	13015.7	255273	55184	15				252362	206888	169374	255273	176184	130648	81362.4	55184	37607.4	31595.7	25979.8	21677.4	19401	16100
China	Anshun	annual	million	安顺市统计局	31237.9	1.06985e+09	32708.6	0.882019	-0.527061	2190	100009	11134.3	15				79454.1	65294.8	53542.8	100009	60407.7	40006.1	24335	11134.3	7242.44	6839.38	8021.54	4393.63	3230.64	2466.17
China	Bijie	annual	million	毕节市统计局	74205.9	3.49358e+09	59106.5	0.406243	-1.33655	10781	173000	63082.2	13				173000	160182	134493	112877	92865	105281	63082.2	45194	25678	17068	13010	10781	11165
China	Tongren	annual	million	铜仁市统计局	55818.8	2.14781e+09	46344.5	0.310807	-1.79185	7014	126120	42400	13				107358	87389.5	126120	115338	100210	70000	42400	22725	16594	13412	8542	8542	7014
China	Kunming	annual	million	昆明市统计局	202390	1.80156e+10	134222	0.196236	-1.4363	36165.2	421794	216088	15				421794	392007	349788	313817	293150	234591	270111	216088	160066	105316	81752.4	65401.9	52300.9	43507.9
China	Qujing	annual	million	曲靖市统计局	84462.3	4.06052e+09	63722.2	0.838915	-0.130575	10485.1	224480	71313.7	16	159183			224480	179400	137879	116454	102083	78383.9	72480	70147.4	55503.1	42488.8	35375.2	28401.4	22699.5	15952.4
China	Yuxi	annual	million	玉溪市统计局	35704.2	9.40991e+08	30675.6	1.35805	1.07524	6649.15	108085	24811	15				108085	89369.1	66760	51191.6	39371	28713.1	24811	32461.5	24021.3	18203.7	15089.2	12158.5	10495.7	8183.49
China	Baoshan	annual	million	保山市统计局	24967.4	6.55972e+08	25611.9	1.4403	1.45549	2165.27	88178.4	16816.6	15				88178.4	66732.8	50183	38386.8	28833	22262.7	17577	2165.27	16816.6	12802.6	10344.2	7938.7	6023.29	3546.52
China	Zhaotong	annual	million	昭通市统计局	35794.7	7.00304e+08	26463.3	0.606214	-0.575349	3319.06	89735.9	33771	15				89735.9	73930	61298	55047.6	54849.6	42178.6	33771	35612.9	25188	19017.7	15521.4	12348.6	9343.54	5757.87
China	Lijiang	annual	million	丽江市统计局	19693.1	1.64138e+08	12811.7	0.195152	-1.43786	2984.81	40222.9	20206.2	15				40222.9	34563	32190.5	28314.3	37267.5	23140.3	24231	20206.2	15022.9	11539.9	8864.61	7080.62	5525.04	4242.21
China	Puer	annual	million	普洱市统计局	25954.2	3.49447e+08	18693.5	0.428896	-1.1355	3918.56	61134.2	23511.4	15				61134.2	50210.2	44975	41758.5	42728	33325.9	27468	23511.4	17229.4	13199.3	10608.7	8182.46	6192.03	4870.78
China	Lincang	annual	million	临沧市统计局	34170.1	1.27914e+09	35765	1.21743	0.585442	3550.92	117014	21975	15				117014	91704.5	72918.7	56479.1	41726	41135.6	21975	23442.2	11453.1	8499.69	6905.09	5886.31	5246.74	4614.49
China	Lhasa	annual	million	拉萨市统计局	32607.8	3.90292e+08	19755.8	0.280585	-1.63701	8762	61172.6	28505.3	11				61172.6	58227.4	54604	45538.7	37616.4	28505.3	22221.8	17646	13610.5	10781	8762
China	Xigaze	annual	million	日喀则市统计局	11174.8	9.72048e+07	9859.25	2.00747	3.88127	3519	37546.7	7970.04	13				37546.7	25344.2	14012.2	11586.3	10683	9338.77	7970.04	6139	5347	4975	4611	4200	3519
China	Qamdu	annual	million	昌都市统计局	10695.4	6.41219e+07	8007.61	0.931585	0.0277685	2754	28273.9	7514.03	14				28273.9	22070.9	17264.6	15258.2	12316.9	8827.76	6200.3	5807	5147	3981	3346	2770	2754
China	Nyingchi	annual	million	林芝市统计局	9852.85	5.25584e+07	7249.72	0.843815	-0.306257	2501	24731.5	7528.81	13				24731.5	20222.6	16374	13069.4	10003.2	7528.81	6089.56		4304	3634	3266	2850	2501
China	Lhokha	annual	million	山南市统计局	9265.95	5.30025e+07	7280.28	1.18923	0.912056	2561	26175.5	6514.54	13				26175.5	18692.3	14590.7	13736.2	10730.3	8671.86	6514.54	5502	4565	3312	2805	2601	2561
China	Narqu	annual	million	那曲市统计局	6637.95	2.88373e+07	5370.04	1.15178	0.464914	1345	18549.3	4301.5	13				18549.3	14140.3	12217.5	8751.73	7357.91	5691.03	4301.5	4004	3236	2865	2108	1726	1345
China	Xian	annual	million	西安市统计局	324406	4.87833e+10	220869	0.378983	-0.94277	47810	755647	325056	15				755647	519136	516598	590398	513456	424343	334626	325056	250013	190636	143533	106662	83510.5	64669
China	Tongchuan	annual	million	铜川市统计局	17783.6	2.47725e+08	15739.3	0.780978	-0.867952	2124.34	47629.3	11723.1	15				47629.3	42323.2	38398	32416	26002	20181	14595.9	11723.1	8811.8	6340.42	5703.1	4373.41	3449	2682.63
China	Baoji	annual	million	宝鸡市统计局	123443	1.42362e+10	119316	1.07483	0.158881	11536.1	385667	83522.2	15				385667	319984	258988	197917	166978	131169	100803	83522.2	63913.6	45103	31620.8	22908.9	17518.7	14015
China	Xianyang	annual	million	咸阳市统计局	137565	1.24724e+10	111680	0.592695	-0.717035	11730.5	364374	115682	16			196901	238267	364374	306320	244135	205453	161647	126310	105054	80152.7	56975.3	39417.3	26926.2	21213.7	16167.1
China	Weinan	annual	million	渭南市统计局	96755.2	7.92157e+09	89003.2	0.730855	-0.73139	7866.94	273122	74224.6	15				273122	228951	208521	164638	146761	117221	91293.7	74224.6	50938.6	33359.1	21599.1	12868.4	10456.1	9507.47
China	Yanan	annual	million	延安市统计局	75794.9	2.80242e+09	52937.9	0.208066	-1.53928	10612.2	163716	72452.6	15				128365	135933	163716	130000	132104	103206	81521.4	72452.6	55747.9	40634.8	31533.1	20085.7	16018.5	14994
China	Hanzhong	annual	million	汉中市统计局	47680.1	2.0352e+09	45113.2	1.02114	-0.0500298	6100	144321	31280.2	15				144321	120989	103940	70548.7	67927.1	53485.9	41133.4	31280.2	23842.7	16363	12004.7	9066	7499.53	6700
China	Yulin	annual	million	榆林市统计局	99017.7	4.01933e+09	63398.2	-0.152562	-1.71432	12120	182791	110546	15				157710	146745	138437	164704	182791	177123	137873	110546	85032.5	60052	45278.6	29901.5	21152.1	15800
China	Ankang	annual	million	安康市统计局	38428.6	1.13107e+09	33631.3	1.0964	0.509534	4636.41	114932	30448.7	15				114932	92637.4	75816	54178.2	48256.3	38027	30448.7	36005.2	27276.7	20068.9	14774.4	7521.49	6231	5618.36
China	Shangluo	annual	million	商洛市统计局	37580.3	1.23036e+09	35076.5	1.04679	0.236208	2964.23	115665	29007	15				115665	93554.9	76769	59772	49615.6	39159.9	30836.1	29007	22033.8	16465.2	13319.1	7602.23	3721.03	3219.71
China	Lanzhou	annual	million	兰州市统计局	87367.7	3.84441e+09	62003.3	0.539922	-1.21178	21063.7	199095	66068.8	15				131535	199095	180375	161068	131686	123918	87056.8	66068.8	50618	43198.4	35860.8	29820.6	25958.5	23191.9
China	Jiayuguan	annual	million	嘉峪关市统计局	8069.58	1.974e+07	4442.97	0.733255	-1.05554	2906.68	16043.1	5368.07	15				14751.2	16043.1	14420	12524	10297.4	9334.88	6524.26	4958.21	4044.03	5368.07	5295.14	5238.5	5079.99	4258.21
China	Jinchang	annual	million	金昌市统计局	11986.9	6.62476e+07	8139.27	0.520264	-1.30583	2342.03	24859	9307.43	15				9307.43	22911.3	24859	24716.1	20170.6	18487.5	12688.2	10777.7	8913.69	7333.8	5081.4	5181.41	3972.81	3059.94
China	Baiyin	annual	million	白银市统计局	22745.6	2.68465e+08	16384.9	0.558887	-1.06081	4200.44	52838.2	18911.2	15				30799.6	52838.2	47446	42844.4	35201.8	32088.4	22137.5	18911.2	14828.3	11109.5	9096.35	7623.18	6595.74	5463.25
China	Tianshui	annual	million	天水市统计局	30364.1	5.48606e+08	23422.3	0.429328	-1.39362	3760.33	67117.9	24555.9	15				66734.6	67117.9	60279	53776.3	44288.3	41650.6	29210.2	24555.9	20288.9	14320.2	11186.4	7969.7	5915	4407.75
China	Wuwei	annual	million	武威市统计局	28854.2	6.87487e+08	26220	1.19804	1.06803	3478.91	93540	18917.2	15				32367.3	93540	62010	54976.2	45000.6	41595.3	28578.7	18917.2	13381.7	10933.2	9110.08	7892.44	6428.67	4603.36
China	Zhangye	annual	million	张掖市统计局	15718.1	1.08028e+08	10393.6	0.587789	-1.12023	4207.6	34971.9	12649.3	15				24558.6	34971.9	31281	27569.2	22699.7	20959.3	14529.9	12649.3	9516.53	7851.14	7067.91	6663.38	6043.96	5201.94
China	Pingliang	annual	million	平凉市统计局	28343.1	4.82374e+08	21963	0.395332	-1.2449	3162.34	67075.4	26600.3	15				42444.1	67075.4	60295	53755.7	44284.4	41794.6	28954.5	26600.3	19462	13049.8	9184.44	6588	4855	3641.68
China	Jiuquan	annual	million	酒泉市统计局	49107.9	1.70127e+09	41246.5	0.485837	-1.23313	5322.95	121568	43861.5	15				59880.7	121568	110470	100366	82974.3	78400.2	53940	43861.5	30016.4	15718.1	11598.8	9279.47	7360.96	5861.58
China	Qingyang	annual	million	庆阳市统计局	48340.2	1.57179e+09	39645.8	0.671007	-0.840531	4743.4	120087	38912.3	16			37479	40345.7	120087	108130	112257	79729.1	75187.7	51769.2	48801.8	35353.1	22301.4	13500.1	9698.51	7958	6101.78
China	Dingxi	annual	million	定西市统计局	24681.9	4.47188e+08	21146.8	0.476878	-1.30106	2489.73	62119.8	19398.3	15				35868.4	62119.8	55535	50059.1	41331.4	39229.1	27205.1	19398.3	12566.3	8052.4	5527.91	4283.31	3508.38	3054.21
China	Longnan	annual	million	陇南市统计局	28746.1	4.847e+08	22015.9	0.240732	-1.3273	2532.43	65402.2	26851.4	14				40082.7	65402.2	59061	53285.1	43883.7	41035.2	29081.7	24621.2	20095	11834.5	4948	3596.38	2985.62	2532.43
China	Xining	annual	million	西宁市统计局	62940	2.53846e+09	50383.1	0.58529	-0.962346	8540	160003	52800.5	17		81333.6	79253.1	160003	139930	129595	115208	92544	70048.1	52800.5	40301.6	24820	22198	17891.4	14104.2	11560	9850
China	Haidong	annual	million	海东市统计局	24939.5	6.40976e+08	25317.5	0.842466	-1.01621	3954	71388.1	9801	15				71388.1	63542.9	61138.8	50810	40545	25543.8	16657.2	9801	7392	5462	4541	4593	4369	4355
China	Yinchuan	annual	million	银川市统计局	77426.1	3.39953e+09	58305.5	0.576579	-1.23169	14339.4	172330	64868.6	15				171905	172330	154088	137192	112756	88989.3	69250.6	64868.6	49210.3	36569	29269.1	23284.6	20165.1	17173.7
China	Shizuishan	annual	million	石嘴山市统计局	24998.7	2.90665e+08	17048.9	0.417312	-1.31697	5279.46	51010	23652.4	14					51010	49895	49801.1	37797.3	33199.6	26679.9	27003.8	20624.8	16110	9854	8690.48	7382.15	6654.4
China	Wuzhong	annual	million	吴忠市统计局	32400.3	7.5611e+08	27497.5	0.739345	-1.06367	5731.21	79875.6	21713.2	15				79875.6	78350	68640	60206.8	47668.8	36505.4	25767.3	21713.2	16571.3	13140.8	8175.19	5731.21	6622.92	9134.69
China	Guyuan	annual	million	固原市统计局	15937.9	2.0428e+08	14292.7	0.945881	-0.569776	3061.47	43987	11230	15				43987	39450	34587	30080.1	20128.8	15409.9	11670	11230	8599.24	5397.27	4378.34	4190.37	3525.27	3061.47
China	Zhongwei	annual	million	中卫市统计局	19465.4	1.55038e+08	12451.4	0.188508	-1.82096	5471.29	36220	18211.5	14				34685	36220	35163	33402.5	29691.5	24207.2	18252.4	18170.6	10450.4	8148.54	6584.53	6474.81	5593.78	5471.29
China	Urumqi	annual	million	乌鲁木齐市统计局	80099.4	4.11434e+09	64143.1	0.6804	-1.14783	18831.7	202015	48302.5	15				202015	160778	160743	152631	127159	101029	63512.4	48302.5	39588.3	34966	28161	23319.4	21312	18831.7
China	Karamay	annual	million	克拉玛依市统计局	25756.4	1.00548e+08	10027.4	-0.0513883	-1.02029	9082.97	42250	24763.8	17		37430	32260	31547.8	24763.8	39653.9	33475.6	42250	32748.6	21309.4	17873	18112.7	23677.8	28506.4	20600.5	13321.5	11245.5
China	Turpan	annual	million	吐鲁番市统计局	19125.2	2.13877e+08	14624.5	0.725956	-1.07042	4156	44029.7	12710	13				42996.9	35071.4	44029.7	31169.4	23604.9	17566	12710	9239	8223	8152	6136	5574	4156
China	Hami	annual	million	哈密市统计局	30876.8	7.91528e+08	28134.1	0.733719	-0.563256	1707	88305.4	21352.6	13				53817.7	59203.2	88305.4	62707.8	44354.2	30176.8	21352.6	15648	10642	6307	3971	3205	1707

## Sheet: Employment number_nation
Indicator	Unit	2020	2019	2018	2017	2016	2015	2014	2013	2012	2011	2010	2009	2008	2007	2006	2005	2004
Population of labor Force	million	783.92	789.85	786.53	790.42	792.82	800.91	796.9	793	788.94	785.79	783.88	775.1	770.46	765.31	763.15	761.2	752.9
Urban employment	million	750.64	756.496	758.582	763.755	766.278	765.217	764.285	762.129	762.534	760.946	768.044	749.612	729.513	713.507	714.55	680.274	663.091

## Sheet: Employment number_province
Nation	Province	Province_Chinese name	frequency	Unit	Data Source	Mean	Variance	Std	skewness	kurtosis	Min	Max	Median	Obs	2000-12-01	2001-12-01	2002-12-01	2003-12-01	2004-12-01	2005-12-01	2006-12-01	2007-12-01	2008-12-01	2009-12-01	2010-12-01	2011-12-01	2012-12-01	2013	2014-12-01	2015	2016	2017	2018-12-01	2019	2020-12-01
China	Beijing	北京	annual	million	人力资源和社会保障部	11.9146	9.77447	3.12641	-0.237473	-0.907096	6.22145	16.4892	12.0616	21	6.22145	6.2954	7.98931	8.586	8.95021	9.20353	10.1759	11.1142	11.738	12.5508	12.8766	12.0616	12.9981	13.5156	14.372	15.2531	16.2785	16.4892	16.1615	15.7358	11.64
China	Tianjin	天津	annual	million	人力资源和社会保障部	5.27402	1.17413	1.08357	0.736881	-0.275267	4.03065	7.82022	5.07257	21	4.06688	4.10502	4.03065	4.19683	4.21959	4.2688	4.2986	4.32736	5.03136	5.07257	5.20784	5.63795	5.3558	5.95619	6.9658	5.03296	6.03752	7.82022	6.9656	5.6868	6.47
China	Hebei	河北	annual	million	人力资源和社会保障部	35.6786	2.14072	1.46312	0.319932	-0.487061	33.4214	38.9973	35.6718	21	34.4124	33.7961	33.8565	33.8947	34.1637	34.6727	36.0999	35.6718	36.5166	38.9973	37.9019	36.7841	36.7559	34.7472	35.8926	35.4573	35.4542	33.4214	37.0314	37.0122	36.71
China	Shanxi	山西	annual	million	人力资源和社会保障部	15.6332	1.00974	1.00486	0.42585	-0.367649	14.1294	17.5322	15.5295	21	14.1906	14.1294	14.1739	14.6947	14.7458	14.7637	15.1389	15.501	15.8346	15.9965	16.6508	16.0702	16.131	15.8678	15.5295	15.3792	15.4329	15.6325	17.5322	17.5231	17.38
China	Inner Mongolia	内蒙古	annual	million	人力资源和社会保障部	11.2989	0.751971	0.867162	-0.17045	-1.52743	10.0521	12.5287	11.6518	21	10.166	10.1333	10.1012	10.0521	10.1915	10.4113	10.5116	10.8153	11.0328	11.4247	11.8468	11.7396	11.6518	12.2784	12.0628	11.7946	11.6571	11.9344	12.5287	12.5222	12.42
China	Liaoning	辽宁	annual	million	人力资源和社会保障部	20.5463	2.76271	1.66214	-0.104394	-1.6263	18.1257	22.8183	20.7126	21	18.1257	18.3338	18.4199	18.613	19.516	19.786	20.2398	20.7126	20.9821	21.8996	22.3809	22.3238	22.3838	22.8183	20.9271	19.7485	18.6558	18.2966	22.5053	22.4937	22.31
China	Jilin	吉林	annual	million	人力资源和社会保障部	11.8177	0.594457	0.77101	-0.383492	-1.29801	10.4462	12.953	12.0893	21	10.7887	10.5722	10.9537	10.4462	11.1559	10.9941	12.505	10.9619	11.4351	11.8471	12.4867	12.2715	12.1516	12.953	12.1254	12.3065	12.0893	12.0832	12.7204	12.7138	12.61
China	Heilongjiang	黑龙江	annual	million	人力资源和社会保障部	15.9689	1.13279	1.06433	-0.546418	-0.98317	13.9993	17.524	16.2644	21	16.3496	16.31	16.2644	16.2242	16.2333	16.2584	17.524	16.5986	16.7016	16.8747	17.4339	16.9222	16.937	16.6493	15.166	14.159	14.3021	13.9993	14.859	14.8513	14.73
China	Shanghai	上海	annual	million	人力资源和社会保障部	9.91523	4.52623	2.12749	0.530301	-0.524531	6.73109	13.8603	9.29239	21	6.73109	6.92375	7.42747	7.71526	8.12305	8.55861	8.85	8.76584	8.96004	9.29239	9.24718	10.3082	10.5994	12.308	10.0341	10.693	10.8529	11.3762	13.8603	13.8531	13.74
China	Jiangsu	江苏	annual	million	人力资源和社会保障部	44.2896	31.8404	5.64273	-0.352229	-0.983653	35.0561	54.047	45.8462	21	35.5884	35.6537	35.0561	36.1025	37.197	38.7773	45.647	41.9317	43.8407	45.3613	47.3173	46.8417	47.1339	54.047	49.7819	50.593	51.6745	46.8901	45.8699	45.8462	48.93
China	Zhejiang	浙江	annual	million	人力资源和社会保障部	35.8732	21.9396	4.68398	-0.751864	-1.06419	27.0047	40.6629	38.2518	21	27.0047	27.7199	28.3478	29.6189	30.9201	32.0288	31.724	36.1538	36.9185	38.2518	39.8918	40.1919	40.6629	40.0597	38.9762	40.546	40.5467	37.4096	38.9077	38.8875	38.57
China	Anhui	安徽	annual	million	人力资源和社会保障部	36.4962	8.77625	2.96247	0.554473	-0.387418	32.43	43.1452	35.9762	21	33.7292	33.8967	34.0377	34.1596	34.532	34.8467	37.41	35.9762	35.9459	36.8975	38.4676	39.676	39.54	41.9178	38.0975	37.9927	38.3107	43.1452	32.7139	32.697	32.43
China	Fujian	福建	annual	million	人力资源和社会保障部	20.9236	7.42428	2.72475	0.203321	0.133984	16.6017	27.6531	21.8132	21	16.6017	16.7778	17.1128	17.5667	18.1752	18.685	18.78	19.9887	20.7978	21.6885	21.8132	23.1645	23.5937	22.5891	21.9126	22.4892	23.4512	27.6531	22.2531	22.2416	22.06
China	Jiangxi	江西	annual	million	人力资源和社会保障部	22.1443	2.7226	1.65003	-0.136411	0.318042	19.3307	26.0763	22.64	21	19.3528	19.3307	19.551	19.7225	20.3981	21.0748	23.211	21.9565	22.2329	22.4415	23.0609	23.0733	22.9292	22.2478	23.2941	23.4911	23.2818	26.0763	22.8382	22.8264	22.64
China	Shandong	山东	annual	million	人力资源和社会保障部	52.6079	9.63762	3.10445	-0.709786	-0.613313	46.6182	56.7648	53.1439	21	46.6182	46.7164	47.519	48.5064	49.3971	51.108	52.09	52.622	53.525	54.4977	56.5467	55.0663	55.2495	53.1439	53.8756	53.0875	52.1963	56.7648	55.5824	55.5536	55.1
China	Henan	河南	annual	million	人力资源和社会保障部	56.551	12.7413	3.5695	-1.05203	0.381791	48.84	60.7955	56.6241	21	55.7167	55.1659	55.2203	55.3568	55.8745	56.6241	56.183	57.7272	58.3545	59.4878	60.4156	59.2526	59.4891	55.2255	59.8799	59.5252	59.9277	60.7955	49.2676	49.2421	48.84
China	Hubei	湖北	annual	million	人力资源和社会保障部	29.5559	9.4422	3.07282	-0.231434	-0.81461	24.5246	35.64	30.485	21	25.0782	24.5246	24.675	25.3727	25.8856	26.7626	35.64	27.6302	28.7559	30.2448	31.1652	31.197	31.4648	30.485	31.2161	31.1584	30.5692	30.4647	32.8955	32.8784	32.61
China	Hunan	湖南	annual	million	人力资源和社会保障部	36.689	6.24152	2.4983	-0.0855124	-1.45427	32.8	40.0937	36.583	21	34.6214	34.3883	34.687	35.1589	35.9962	36.583	38.4217	37.4935	38.1098	39.077	40.0775	39.6319	39.6241	37.7746	40.0937	39.9935	36.1493	33.6297	33.0871	33.07	32.8
China	Guangdong	广东	annual	million	人力资源和社会保障部	55.5232	111.787	10.5729	-0.208403	-1.1789	38.6098	71.0062	57.1926	21	38.6098	39.6287	39.6671	41.1951	43.1596	47.021	48.32	52.9284	54.78	56.4334	57.7693	57.1926	58.3466	64.1629	61.3003	63.9353	66.6814	62.4906	71.0062	70.9695	70.39
China	Guangxi	广西	annual	million	人力资源和社会保障部	27.0382	1.46412	1.21001	0.151726	-1.23964	25.3043	29.4534	27.0306	21	25.3043	25.4343	25.7057	26.0137	26.4911	27.0306	27.64	27.5961	28.0716	28.6263	29.4534	28.3973	27.9428	26.0696	28.1146	27.8002	28.185	26.7522	25.8039	25.7906	25.58
China	Hainan	海南	annual	million	人力资源和社会保障部	4.26525	0.384597	0.620159	0.467833	-0.16432	3.33676	5.45736	4.31448	21	3.33676	3.39709	3.41737	3.53787	3.66531	3.77723	3.98	4.14811	4.12092	4.31448	4.45725	4.42127	4.40612	4.67108	4.37214	4.3868	4.29498	4.54364	5.45736	5.45454	5.41
China	Chongqing	重庆	annual	million	人力资源和社会保障部	18.4228	3.26645	1.80733	0.418551	-1.43652	16.2401	21.6471	17.8952	21	16.365	16.2401	16.4015	16.5953	16.8947	17.2079	17.39	17.8952	18.3709	18.7848	19.1213	19.9519	20.3054	20.4584	20.7531	21.2983	21.6471	20.6329	16.9067	16.898	16.76
China	Sichuan	四川	annual	million	人力资源和社会保障部	47.212	4.55705	2.13472	0.00139281	-1.12013	44.0883	51.1226	47.7864	21	44.3576	44.1456	44.0883	44.4961	45.0344	46.035	47.15	47.7864	48.7446	49.4523	49.9761	47.9605	48.1245	45.7655	49.0712	51.1226	50.3453	44.6401	47.8654	47.8406	47.45
China	Guizhou	贵州	annual	million	人力资源和社会保障部	21.7442	2.19091	1.48017	-0.560837	-0.67847	18.92	24.0217	22.1583	21	20.4591	20.6824	20.814	21.1842	21.6884	22.1583	22.46	22.8305	23.0163	23.4111	24.0217	22.9414	22.973	21.2237	23.3572	22.8703	22.5498	20.9059	19.0856	19.0757	18.92
China	Yunnan	云南	annual	million	人力资源和社会保障部	25.8685	3.10561	1.76227	-0.178857	-1.33016	22.9545	28.3056	26.0082	21	22.9545	23.2253	23.4098	23.4964	24.0138	24.6132	25.25	26.0082	26.795	27.302	28.1411	27.4749	27.3252	25.762	26.9411	24.6566	25.1111	26.1024	28.3056	28.291	28.06
China	Tibet	西藏	annual	million	人力资源和社会保障部	1.62067	0.0719526	0.26824	0.0794232	-1.16501	1.23362	2.13928	1.69072	21	1.23362	1.24648	1.28818	1.3068	1.34827	1.40407	1.482	1.53662	1.6041	1.69072	1.75029	1.7193	1.28989	1.72235	1.71104	1.82009	1.91811	2.13928	1.9469	1.94589	1.93
China	Shaanxi	陕西	annual	million	人力资源和社会保障部	19.6613	0.86848	0.931923	-0.0184237	-0.647493	17.8458	21.2343	19.5203	21	18.1281	17.8458	18.7304	19.1133	18.8472	18.8288	19	19.22	19.4656	19.1948	19.5203	20.1791	19.9776	20.0428	20.4079	20.4147	20.3525	20.1107	21.2343	21.2233	21.05
China	Gansu	甘肃	annual	million	人力资源和社会保障部	13.4218	0.407682	0.6385	-1.36461	1.68488	11.8208	14.3186	13.5248	21	11.8208	11.8718	12.549	13.0403	13.2172	13.4757	13.56	13.7438	13.8868	14.0662	14.3186	13.8602	13.5248	13.2913	14.0457	13.8979	13.7829	13.7482	13.4265	13.4196	13.31
China	Qinghai	青海	annual	million	人力资源和社会保障部	2.69269	0.0240172	0.154975	-0.7412	-0.340993	2.38565	2.94102	2.7414	21	2.38565	2.40324	2.47368	2.54255	2.63077	2.67618	2.71	2.76285	2.76793	2.85539	2.94102	2.87876	2.4296	2.7414	2.73031	2.70397	2.74197	2.75377	2.81442	2.81297	2.79
China	Ningxia	宁夏	annual	million	人力资源和社会保障部	3.12636	0.0476314	0.218246	-0.0722868	-1.01732	2.74429	3.47012	3.09456	21	2.74429	2.78011	2.81526	2.90631	2.98084	2.9961	3.04	3.09456	3.03919	3.28506	3.25985	3.35494	2.92253	3.08031	3.17507	3.26262	3.29037	3.24778	3.47012	3.46832	3.44
China	Xinjiang	新疆	annual	million	人力资源和社会保障部	8.90074	4.71852	2.17221	1.52758	1.03613	6.72483	13.6787	8.29171	21	6.72483	6.85376	7.01454	7.213	7.44496	7.64302	8.1175	8.0084	8.13695	8.29171	8.52592	8.39887	8.31396	8.55375	8.10219	8.34651	8.50964	11.8057	13.6787	13.6716	13.56
															629.788	630.528	637.798	648.629	663.091	680.274	714.55	713.507	729.513	749.612	768.044	760.946	762.534	762.129	764.285	765.217	766.278	763.755	758.582	756.496	750.64

## Sheet: Average salary_nation
Indicator	Unit	2020	2019	2018	2017	2016	2015	2014	2013	2012	2011	2010	2009	2008	2007	2006	2005	2004
Per capita disposable income	CNY	32189	30733	28228	25974	23821	21966	20167	18311	16510	14551	12520	10977	9957	8584	7229	6385	5661
Per capita disposable income growth	percentage	2.1	5.8	6.5	7.3	6.3	7.4	8	8.1	10.6	10.3	10.4	11	9.5	13.3	11.5	10.8	8.8
Median per capita disposable income	CNY	27540	26523	24336	22408	20883	19281	17570	15632
Median per capita disposable income growth	percentage	3.8	9	8.6	7.3	8.3	9.7	12.4
Per capita disposable wage income	CNY	17917	17186	15829	14620	13455	12459	11421	10411	9379	8313	7320	6481	5841	5222	4426	3859	3452
Per capita disposable wage income growth	percentage	4.3	8.6	8.3	8.7	8	9.1	9.7	11	12.8	13.6	12.9	11	11.8	18	14.7	11.8	12.8
Per capita disposable operating net income	CNY	5307	5247	4852	4502	4218	3956	3732	3435	3172	2846	2402	2154	2082	1711	1511	1410	1277
Per capita disposable operating net income growth	percentage	1.1	8.1	7.8	6.7	6.6	6	8.7	8.3	11.5	18.5	11.5	3.5	21.7	13.2	7.2	10.4	13.8
Per capita net disposable property income	CNY	2791	2619	2379	2107	1889	1740	1588	1423	1231	1047	778	589	484	402	260	193	151
Per capita net disposable property income growth	percentage	6.6	10.1	12.9	11.6	8.6	9.6	11.6	15.6	17.5	34.5	32.2	21.6	20.5	54.8	34.7	27.7	27.2
Per capita disposable transfer net income	CNY	6173	5680	5168	4744	4259	3812	3427	3042	2727	2344	2019	1754	1550	1248	1032	923	781
Per capita disposable transfer net income growth	percentage	8.7	9.9	8.9	11.4	11.7	11.2	12.6	11.5	16.3	16.1	15.1	13.2	24.2	21	11.8	18.1	10.8

## Sheet: Average salary_city
Nation	city	city_Chinese name	Frequency	Unit	Data Source	Mean	Variance	Std	skewness	kurtosis	Min	Max	Median	Obs	2020	2019	2018	2017	2016	2015	2014	2013	2012	2011	2010	2009	2008	2007	2006	2005	2004
China	Beijing	北京	Annual	CNY	北京市统计局	92156.1	2.20435e+09	46950.5	0.533803	-0.750175	29674	185026	85307	17	185026	173205	149843	134994	122749	113073	103400	93997	85307	75834.6	65683	58140	54913	46507	40117	34191	29674
China	Tianjin	天津	Annual	CNY	天津市统计局	65438.9	9.02086e+08	30034.8	0.250392	-1.11112	21754	118918	62225	17	118918	111602	103931	96964.5	87806	81486	73839	68864.3	62225	56477	52963	44992	41748	34938	28682	25271	21754
China	Shijiazhuang	石家庄	Annual	CNY	石家庄市统计局	43299.3	5.23776e+08	22886.2	0.420377	-1.13254	13602.2	84870	39669	17	84870	78937	75113	68632	60566	54441	48272.1	43137	39669	35131.8	31458.8	27369.8	22745.8	19991.8	16911.1	15239.4	13602.2
China	Tangshan	唐山	Annual	CNY	唐山市统计局	45748.5	4.41935e+08	21022.2	0.198271	-1.03527	14077.9	82483	45838	17	82483	77990	74569	66843	59623	55565	51052	47848	45838	42029.4	37231	33330.8	29423	23178.4	19539	17104.6	14077.9
China	Qinhuangdao	秦皇岛	Annual	CNY	秦皇岛市统计局	46122.8	4.82534e+08	21966.7	0.329183	-1.10654	15840.3	85609	44824	17	85609	80184	75131	70753	61988	56397	51593	47367	44824	37195.1	35829.7	32228.4	29140.7	22832.3	19648.5	17526.6	15840.3
China	Handan	邯郸	Annual	CNY	邯郸市统计局	38471.3	3.36987e+08	18357.2	0.240419	-1.03338	11928.6	71148	38255	17	71148	66540	62696	58917	50847	46550	41219	39042	38255	36119.6	32126	27617.9	23654.7	18215.1	15361.2	13774.8	11928.6
China	Xingtai	邢台	Annual	CNY	邢台市统计局	37987.8	3.52782e+08	18782.5	0.302479	-1.12716	11715.8	70311	36278	17	70311	67415	64248	59431	50205	46944	41199	39706	36278	34829.8	28156.9	25904.9	22545.6	18190	15166.4	13545.9	11715.8
China	Baoding	保定	Annual	CNY	保定市统计局	39308.2	4.39464e+08	20963.4	0.407107	-1.18801	11875.7	75635	34912	17	75635	71315	70533	63835	54279	50394	43086	39130	34912	32277.7	28090.9	24967.7	21765	17892	14977.5	13274.4	11875.7
China	Zhangjiakou	张家口	Annual	CNY	张家口市统计局	39170.4	3.95387e+08	19884.3	0.399403	-1.07054	12342.8	73958	35615	17	73958	70937	67785	62338	52277	48892	41469	38218	35615	33437.1	30588.8	26680.9	23598.5	18919.3	15335.9	13504.6	12342.8
China	Chengde	承德	Annual	CNY	承德市统计局	39499.8	3.76922e+08	19414.5	0.284288	-1.12838	12917.6	73929	37787	17	73929	69365	65558	60270	53449	49071	44281	41992	37787	34136.9	29964.9	26725.1	24209.3	18962.8	14978.4	13899.1	12917.6
China	Cangzhou	沧州	Annual	CNY	沧州市统计局	43105.5	4.90679e+08	22151.3	0.336686	-1.07535	11209.7	80905	40114	17	80905	79779	73826	66984	58122	54779	47181	43469	40114	36199.8	33014.8	29775	25270.7	20708.5	16968	14487.7	11209.7
China	Langfang	廊坊	Annual	CNY	廊坊市统计局	49220	6.95375e+08	26370	0.308362	-1.22442	12813.5	92653	44886	17	92653	91534	86177	77665	71352	63426	55536	48994	44886	39979.1	37225.9	31474.8	28636	22028.3	17445.9	14913.8	12813.5
China	Hengshui	衡水	Annual	CNY	衡水市统计局	35923.8	3.64414e+08	19089.6	0.339905	-1.267	10757.6	68819	32800	17	68819	64590	62877	58014	50134	47088	41011	36498	32800	28999.6	25697	22760.3	19379.6	15878.1	13362.8	12038.2	10757.6
China	Taiyuan	太原	Annual	CNY	太原市统计局	48884.1	5.22124e+08	22850	0.22151	-1.14817	15399.7	88650	46831	17	88650	82860	80827	72114	64820	60515	56885	51035	46831	44868.2	38838.9	33140.3	29588.6	24688	21422.5	18546.9	15399.7
China	Datong	大同	Annual	CNY	大同市统计局	43419.4	3.74239e+08	19345.2	-0.111175	-1.31166	12590.4	75145	47646	17	75145	70638	63582	59415	55450	57982	55487	50847	47646	43869.9	34431.2	28172	25383	22449.7	19318.1	15724.2	12590.4
China	Yangquan	阳泉	Annual	CNY	阳泉市统计局	42881.8	2.53718e+08	15928.5	-0.289173	-0.892349	14170.1	68077	46728	17	68077	65202	61813	56255	48195	46594	46728	47992	53972	47345.6	42408.4	34730.9	30458.1	25186.4	21543.5	18319.1	14170.1
China	Changzhi	长治	Annual	CNY	长治市统计局	40714.5	2.97581e+08	17250.5	0.0455833	-1.08861	13630.2	71306	44304	17	71306	65172	61575	57750	50739	49463	48064	44600	44304	39294.6	33413.3	28775.3	26523.9	21914.2	19399.7	16221.7	13630.2
China	Jincheng	晋城	Annual	CNY	晋城市统计局	45777.6	3.20056e+08	17890.1	-0.316836	-1.14152	14471.8	73443	54163	17	73443	68461	66368	62008	54982	54218	55262	54500	54163	48705.5	40031.7	34197.1	30996.2	26401.5	21270.6	18739.2	14471.8
China	Shuozhou	朔州	Annual	CNY	朔州市统计局	41813.9	3.60984e+08	18999.6	0.0854684	-1.03159	11603.6	76128	44777	17	76128	69280	64854	59831	51377	52012	50919	47181	44777	38683.3	32532.9	27931.9	27043.7	23457.2	18453.8	14770.5	11603.6
China	Jinzhong	晋中	Annual	CNY	晋中市统计局	39586.1	3.91078e+08	19775.7	0.0886508	-1.31778	11105	72757	42099	17	72757	67511	65640	60094	52558	50432	47234	45458	42099	37720.5	29027.5	23706.6	22301	17444.7	14530	13346.2	11105
China	Yuncheng	运城	Annual	CNY	运城市统计局	34920.5	3.27126e+08	18086.6	0.322262	-1.33884	11336.7	65317	31912	17	65317	61815	61243	54570	49545	46588	39815	34964	31912	30490.8	23692.6	20131.6	19770.8	16238.3	13911.4	12306.9	11336.7
China	Xinzhou	忻州	Annual	CNY	忻州市统计局	34637.6	3.57216e+08	18900.2	0.301106	-1.03576	9149.98	69414	34442.7	17	69414	65612	57132	52191	47265	44900	40364	38259	34442.7	30546.2	24402.5	20102.1	19167.8	14709.1	11957.7	9225.03	9149.98
China	Linfen	临汾	Annual	CNY	临汾市统计局	36990.3	3.32117e+08	18224.1	0.372423	-1.16538	12347.1	69650	34555	17	69650	65203	62471	56013	49984	47543	41293	39222	34555	28522.8	26601	24216.8	22310	18729.8	16507.5	13665.7	12347.1
China	Lüliang	吕梁	Annual	CNY	吕梁市统计局	41517.9	4.19857e+08	20490.4	0.00876896	-1.32543	10613.2	75569	46561	17	75569	69851	67813	60975	55208	52574	50104	49648	46561	38952.9	31630.2	26203.2	20625	19581.7	16785.3	13109.9	10613.2
China	Huhehaote	呼和浩特	Annual	CNY	呼和浩特市统计局	46308.6	4.07645e+08	20190.2	0.469192	-0.527283	16754.7	86059	44402	17	86059	82473	70709.7	63084	56213	53698	50467	48635	44402	42796.9	37693.5	33992.8	30871.8	26734.9	22947.5	19713.2	16754.7
China	Baotou	包头	Annual	CNY	包头市统计局	49134.2	4.13989e+08	20346.7	0.0353218	-1.12574	16381.7	83392	51167	17	83392	79715	73388.4	69706	63987	59573	56246	53100	51167	47053.6	41398.3	36725.8	31775.7	26870.1	22814.1	21987.6	16381.7
China	Wuhai	乌海	Annual	CNY	乌海市统计局	46665.9	5.20888e+08	22823	0.142012	-0.873514	12147.5	88270	47547	17	88270	82156	75243	67658	58301	55577	54129	53191	47547	42941.9	39853.1	35590.4	27290	22378.7	18173.7	12147.5	12873.4
China	Chifeng	赤峰	Annual	CNY	赤峰市统计局	42395.4	4.72509e+08	21737.3	0.0499238	-1.37962	10875.5	76656	44531	17	76656	74323	70637.9	63809	59602	55377	52152	47751	44531	38318.5	31322.8	27411.7	22104.6	18263.2	14985.1	12602	10875.5
China	Tongliao	通辽	Annual	CNY	通辽市统计局	39646.2	4.80943e+08	21930.4	0.284837	-1.22296	10227.5	79441	38281	17	79441	73313	66104.2	61470	57029	53093	46971	42929	38281	34591.7	26072.4	21878.3	19803.7	17196.4	13895.6	11689	10227.5
China	Eerduosi	鄂尔多斯	Annual	CNY	鄂尔多斯市统计局	59577.4	6.64432e+08	25776.6	-0.0601013	-0.988092	16960.3	102903	66892	17	102903	98126	92827.4	78166	74496	70583	69955	68231	66892	59298.6	53018.1	44815.8	36261.3	31583.1	27073.9	21625.4	16960.3
China	Hulunbeier	呼伦贝尔	Annual	CNY	呼伦贝尔市统计局	42727.7	4.81045e+08	21932.7	0.0489729	-1.3791	11344	78275	45892	17	78275	74851	69504.8	65045	59167	54752	53562	49810	45892	37078.1	31223.5	28247.7	22108.6	17716.7	15077	12716.7	11344
China	Bayannaoer	巴彦淖尔	Annual	CNY	巴彦淖尔市统计局	40104.5	4.36633e+08	20895.8	0.188422	-1.2191	10994.3	77751	40391	17	77751	68904	65471.5	64696	54427	51169	48092	44265	40391	35260.6	30324.5	25883.9	20366.5	16505.9	14822	12451.5	10994.3
China	Wulanchabu	乌兰察布	Annual	CNY	乌兰察布市统计局	43146.2	4.65134e+08	21567	0.201038	-1.36717	13319	79427	41341	17	79427	75047	68510.5	66332	65280	56538	50108	45588	41341	35469.8	30988.2	28948.8	25132.3	20229.1	16538	14689.5	13319
China	Shenyang	沈阳	Annual	CNY	沈阳市统计局	50884.1	5.27891e+08	22975.9	0.364126	-0.768728	17331.3	95908	48834.8	17	95908	86480	80655	72640	66207	60653	55365.5	51344.1	48834.8	45305.8	41525	38576.9	33545.8	27372.5	23391.4	19894.5	17331.3
China	Dalian	大连	Annual	CNY	大连市统计局	55646.6	6.36542e+08	25229.8	0.20618	-1.17347	19717.8	98812	54820.5	17	98812	95542	87592	81884	73764	69390	63610.5	59061.1	54820.5	49729.8	44617	38765.4	34304.4	28270.5	24227.2	21884.5	19717.8
China	Anshan	鞍山	Annual	CNY	鞍山市统计局	38441.6	2.19661e+08	14821	0.480231	-0.230137	15396.1	70993	34526.6	17	70993	60962	54947	50187	48164	43652	43038.7	40263.3	34526.6	33730.3	32913	30432.7	29120.5	25353.3	21119.1	18708.7	15396.1
China	Fushun	抚顺	Annual	CNY	抚顺市统计局	40750.8	2.93533e+08	17132.8	0.196261	-0.947536	13913.3	71830	38756.8	17	71830	66686	63156	56941	52708	50225	45233.4	42527.3	38756.8	36190.8	35148	30826.9	28100.5	23992.4	19738.8	16789.5	13913.3
China	Benxi	本溪	Annual	CNY	本溪市统计局	37247	2.07978e+08	14421.4	0.102123	-0.947069	14633.1	63763	38765.7	17	63763	57489	55841	50881	46297	43269	40724.2	41277.1	38765.7	36845.1	31823	28385.7	25079	22310.8	19269.7	16545.9	14633.1
China	Dandong	丹东	Annual	CNY	丹东市统计局	31301.4	1.87354e+08	13687.7	0.74759	0.070544	12235.6	61537	28630.4	17	61537	57008	44077	42230	38763	35790	32571.2	32179.3	28630.4	27054.6	25863	23342.6	21528.8	18671.8	16257.6	14383.5	12235.6
China	Jinzhou	锦州	Annual	CNY	锦州市统计局	37459.4	3.30332e+08	18175	0.297384	-1.00803	12202.1	71400	37703.2	17	71400	65771	60583	54892	49162	47416	41443.8	39752	37703.2	33499.6	29450	25895.5	20435.2	18052.6	15282.5	13869.1	12202.1
China	Yingkou	营口	Annual	CNY	营口市统计局	37188.4	2.93375e+08	17128.2	0.398945	-0.57737	12584.4	72505	36027.8	17	72505	65261	54361	50074	46999	48978	42193.1	39615.3	36027.8	31901.8	30592	27423.5	22461.9	20621.4	16302	14301	12584.4
China	Fuxin	阜新	Annual	CNY	阜新市统计局	35866.5	2.84498e+08	16867.1	0.0738474	-1.36631	11292.6	63670	38557.7	17	63670	59849	56271	54331	49601	45939	41413.4	40035.5	38557.7	33109.6	25354	23007.3	21556.9	18479.3	14702.4	12560.9	11292.6
China	Liaoyang	辽阳	Annual	CNY	辽阳市统计局	40924.8	3.57354e+08	18903.8	0.236799	-1.17771	13890.7	73390	40243.9	17	73390	69094	67941	60361	54507	50716	46453.3	43052.9	40243.9	36161.1	32028	27785.7	25178.8	21463.2	17433.5	16022.6	13890.7
China	Panjin	盘锦	Annual	CNY	盘锦市统计局	34160.2	2.43807e+08	15614.3	0.421952	-0.322702	12129	68858	33947.4	17	68858	55447	51592	45890	42944	41579	39903.4	37760.4	33947.4	30397.3	28028	24361.7	22905.4	16873.3	14694.8	13412.6	12129
China	Tieling	铁岭	Annual	CNY	铁岭市统计局	36169.2	2.76652e+08	16632.9	0.366261	-0.40867	11431.8	71582	38120.6	16	71582	60166	53457	47615	43596	42473	39807.8	39762.6	36478.6	32640	27959		21189	19176.5	16544.7	14828.5	11431.8
China	Chaoyang	朝阳	Annual	CNY	朝阳市统计局	36603.3	2.96752e+08	17226.5	0.271861	-0.90744	10399.7	67895	36280.9	17	67895	64331	59534	52732	47846	43950	40505.9	39091.1	36280.9	31402.3	29947	26558.4	23095.2	19862.2	15516.7	13307.9	10399.7
China	Huludao	葫芦岛	Annual	CNY	葫芦岛市统计局	36594.8	3.1727e+08	17812.1	0.246013	-1.23722	11588.4	68269	35031.5	17	68269	62556	59891	55037	50711	47048	42275.9	39724.2	35031.5	31498.1	26041	24237.3	21224.2	18468.7	15287	13222.8	11588.4
China	Changchun	长春	Annual	CNY	长春市统计局	49061.5	6.0521e+08	24601	0.310242	-1.1891	15717.2	92905	46674	17	92905	88082	80425	73469	68434	62519	56976	52351	46674	41471.2	35721.1	30448.4	26968.1	24189	19954.2	17742	15717.2
China	Jilin	吉林	Annual	CNY	吉林市统计局	40574	3.44843e+08	18569.9	0.214207	-1.08608	12692.3	71733	40420	17	71733	69766	66592	59923	53392	49234	45362	42992	40420	35091.7	30991.9	29299.2	27118.5	23040.2	17209.1	14901.6	12692.3
China	Siping	四平	Annual	CNY	四平市统计局	34476.4	3.71433e+08	19272.6	0.341359	-1.30099	8795.52	67134	32056	17	67134	64320	61008	56235	50676	45948	38383	34972	32056	28016.5	22377.3	19967	18231.3	15491.8	12346	10140.6	8795.52
China	Liaoyuan	辽源	Annual	CNY	辽源市统计局	34410.6	3.11598e+08	17652.1	0.394659	-1.0443	9769.34	66603	32371	17	66603	63708	57948	50474	46910	43872	39462	36552	32371	27805.7	23976.8	22012.9	18789	17271	15078.1	12376.7	9769.34
China	Tonghua	通化	Annual	CNY	通化市统计局	34205.4	3.01728e+08	17370.3	0.326467	-1.22284	10773.4	65126	31761	17	65126	60226	58342	52054	47506	44405	39348	36074	31761	28397.3	24057.7	21588.5	18626.4	17334.8	13686.6	12184.6	10773.4
China	Baishan	白山	Annual	CNY	白山市统计局	33895	2.82239e+08	16800	0.159808	-1.19336	9269.33	63022	33385	17	63022	58424	55846	50230	47294	44532	39331	35605	33385	29987	26416.9	21953.8	20457.2	17249.5	12716.1	10496.1	9269.33
China	Songyuan	松原	Annual	CNY	松原市统计局	39822.3	3.44939e+08	18572.5	0.422019	-0.718315	12699.2	75817	36498	17	75817	71455	63227	55434	50592	48170	44895.7	43308	36498	33697.6	29328.7	28817.6	27100.6	23008.5	17348.5	15581.9	12699.2
China	Baicheng	白城	Annual	CNY	白城市统计局	31140.3	3.35545e+08	18317.9	0.690137	-0.600931	8640.63	69606	26649	17	69606	62182	52514	49749	44619	39493	32133	29043	26649	24336.3	20671.8	17943.2	16128.4	13900.5	11835.4	9940.83	8640.63
China	Haerbin	哈尔滨	Annual	CNY	哈尔滨市统计局	44819.8	5.06322e+08	22501.6	0.349781	-1.14663	13981	84796	40720	17	84796	82385	71771	67542	62583	58405	51554.1	47210.3	40720	36449.9	32411.1	29250.7	25525.7	22104	18779.7	16468.7	13981
China	Qiqihaer	齐齐哈尔	Annual	CNY	齐齐哈尔市统计局	35159.8	3.56451e+08	18879.9	0.505514	-0.958253	10408.2	69460	31870.3	16	69460	65440	63738		50558	47011	42193.2	36355	33052	30688.6	27054.4	21371.9	21934.1	16503.8	14216.7	12572.2	10408.2
China	Jixi	鸡西	Annual	CNY	鸡西市统计局	33966.4	2.76108e+08	16616.5	0.333163	-0.940376	9499.8	63528	34722.6	16	62287	63528		54626	47866	39891	40429.1	38523.3	38307	31138.2	28841.5	23437.6	18783.8	16133.2	14984.4	15186	9499.8
China	Hegang	鹤岗	Annual	CNY	鹤岗市统计局	35030.7	2.03107e+08	14251.6	-0.219317	-1.25922	10684.7	55114	39205	17	55114	48238	53486	54001	48745	41066	39621.7	39937.9	39205	37525.8	29366.8	25247.5	22794	18558.4	18479.6	13449.9	10684.7
China	Shuangyashan	双鸭山	Annual	CNY	双鸭山市统计局	32935.3	3.87674e+08	19689.4	0.238446	-1.5994	6464.29	64267	37223	17	64267	62406	54264	58133	52648	42176	39115.6	40293.2	37223	17208.2	17208.2	16077.5	11707.5	15933.9	13396.1	11378.7	6464.29
China	Daqing	大庆	Annual	CNY	大庆市统计局	56646	5.97825e+08	24450.5	0.271315	-1.02805	22616.8	100781	55945	17	96088	100781	89756	74583	72459	66839	67671.3	64305	55945	49539.3	45688.4	41372.8	34151.9	29680.7	26980.5	24524.4	22616.8
China	Yichun	伊春	Annual	CNY	伊春市统计局	25121.1	2.09047e+08	14458.4	0.201029	-1.36439	6207.11	50319	24612.7	16	50319	44953	42938	38713	36793	35656	27205.5	24786.3	24439	18514.4	15986.2		12116	9523.21	7378.07	6409.73	6207.11
China	Jiamusi	佳木斯	Annual	CNY	佳木斯市统计局	33809.6	2.51375e+08	15854.8	-0.0425299	-1.45439	10560	57737	34611	17	57737	50485	53286	54018	50020	46978	39518.4	36018.8	34611	30469.8	27033	23220.4	21876.7	14906.4	12730.8	11293.1	10560
China	Qitaihe	七台河	Annual	CNY	七台河市统计局	36422.2	3.0446e+08	17448.8	0.0441595	-1.17929	10281.9	64270	38428	16	62859	64270	58334	53467	48695	41301	39657.8	39174.1	37682	33398.1	28718.7		21754.1	16530.8	14279.9	12352.5	10281.9
China	Mudanjiang	牡丹江	Annual	CNY	牡丹江市统计局	35245	3.43786e+08	18541.5	0.339866	-1.24577	10851.2	65154	32756.9	16	64465	65154	62277		55054	47412	42278.8	38285.5	34487	31026.9	27432.1	23639.5	19498	16902.6	13363.4	11793.7	10851.2
China	Heihe	黑河	Annual	CNY	黑河市统计局	30739.1	2.91486e+08	17073	0.486394	-1.1788	7210.22	62944	25585.7	16	62944	53820	46663	52329	51422		33948.5	33280.8	30943	19176.1	20228.4	18347.5	19537.3	16606.9	13445.2	11924.3	7210.22
China	Suihua	绥化	Annual	CNY	绥化市统计局	30097.7	2.90422e+08	17041.8	0.472904	-1.13076	8455.81	60536	27128	17	57631	60536	54303	48316	45545	35229	33575.7	30313.3	27128	23034.3	20407.2	17782.7	15973.5	13348	10549.1	9533.96	8455.81
China	Shanghai	上海	Annual	CNY	上海市统计局	89787.6	1.81625e+09	42617.5	0.488718	-0.708219	30085	174678	80191	17	174678	160256	142983	130765	120503	100966	100623	91477	80191	77031	71874	63549	56565	49310	41188	34345	30085
China	Nanjing	南京	Annual	CNY	南京市统计局	68065.5	1.13761e+09	33728.4	0.67114	-0.634059	26063.3	138005	60404.2	17	138005	124896	111071	101503	90191	81075	72818	66381	60404.2	54713	48781.7	43623.2	39877.5	35907.2	32459.5	29343.8	26063.3
China	Wuxi	无锡	Annual	CNY	无锡市统计局	61191.8	7.69475e+08	27739.4	0.422009	-0.881092	22125.1	115748	56883.1	17	115748	105759	90284	89551	84931	76019	68026	60581.6	56883.1	51516.5	47004.4	43347	38846	34375.7	29658.6	25604	22125.1
China	Xuzhou	徐州	Annual	CNY	徐州市统计局	44969.5	4.3126e+08	20766.8	0.443118	-0.779765	15808.6	86138	44070.1	17	86138	78568	71457	63917	57228	54310	49778.9	47014.9	44070.1	39490	34244.1	31175.9	26822.6	23710.9	21896.8	18850.5	15808.6
China	Changzhou	常州	Annual	CNY	常州市统计局	59405.8	7.99603e+08	28277.3	0.328029	-1.01703	19984.2	113273	55763.6	17	113273	104539	91268	84744	81058	70850	67397.1	73034.5	55763.6	49754.8	44211.4	39221.8	34836.2	30412.8	26557	22992.6	19984.2
China	Suzhou	苏州	Annual	CNY	苏州市统计局	59933.8	7.76936e+08	27873.6	0.439582	-0.910017	22510.3	113744	57622.4	17	113744	105572	94421	87350	79870	72291	66956.3	60531.7	57622.4	51659	45567.6	40262.2	36088.7	31403.7	28010.1	25015.2	22510.3
China	Nantong	南通	Annual	CNY	南通市统计局	51506.5	5.81141e+08	24106.9	0.101365	-1.31	15903.7	92542	49398.9	17	92542	86797	79218	75315	71743	66535	63292.4	58653.3	49398.9	44570.7	39445.9	35221.7	30854	25947.2	21660.9	18512.4	15903.7
China	Lianyungang	连云港	Annual	CNY	连云港市统计局	43352.8	5.0967e+08	22575.9	0.53693	-0.458522	12714.6	92008	41469.9	16	92008		75808	69726	61262	56154	52614.1	46246.8	44123.7	38816	33837.4	29551.1	26495.2	21485.1	17760.3	15042	12714.6
China	Huaian	淮安	Annual	CNY	淮安市统计局	43266.8	4.91338e+08	22166.1	0.269613	-1.12233	12171	83216	41966.2	17	83216	77874	71472	64631	59642	55232	51302.8	45522.7	41966.2	36984.2	32781.9	28179	23995.6	19840.2	16589.7	14135	12171
China	Yancheng	盐城	Annual	CNY	盐城市统计局	42927.5	5.66096e+08	23792.8	0.524311	-0.733148	11951.1	89727	40356.7	17	89727	84779	71406	64280	58205	53445	48140.8	44271.9	40356.7	35498.3	30462.8	26675.3	22382.2	18849	15688.5	13648.8	11951.1
China	Yangzhou	扬州	Annual	CNY	扬州市统计局	48001.9	5.30044e+08	23022.7	0.209861	-1.35279	15733.4	87874	44689	17	87874	81837	75996	71663	67611	63891	57141.2	52658.5	44689	40284.2	35433	30607.9	27321.2	24284	20844.5	18163.1	15733.4
China	Zhenjiang	镇江	Annual	CNY	镇江市统计局	50649.7	5.54547e+08	23548.8	0.284739	-1.16583	17382.9	93129	47626.2	17	93129	87012	79608	75315	68874	63367	58640.3	54751.1	47626.2	42660.4	37675.3	34205.5	30957.2	27025.9	22923.5	19891.2	17382.9
China	Taizhou	泰州	Annual	CNY	泰州市统计局	44678.1	4.98621e+08	22329.8	0.26971	-1.05981	13190	85944	42985.4	17	85944	79895	70851	65509	61069	57874	53399.3	46792	42985.4	38326.2	34490.3	29799.3	25733.5	21267.2	17310.5	15091.8	13190
China	Xiuqian	宿迁	Annual	CNY	宿迁市统计局	39295.8	4.57927e+08	21399.2	0.303432	-1.16704	10339.7	78697	36624	17	78697	72473	65088	59740	55844	52161	47393.1	43244.9	36624	31995.6	27612.8	23811.9	19987.3	16850.5	14051.6	12113.9	10339.7
China	Hangzhou	杭州	Annual	CNY	杭州市统计局	66337.1	9.92139e+08	31498.2	0.722598	-0.562271	28891.2	132388	56417	17	132388	120308	106709	96670	87153	77816	70823.4	63664	56417	54408.5	48771.9	43946.6	40193.1	36200	32791.9	30578.5	28891.2
China	Ningbo	宁波	Annual	CNY	宁波市统计局	61510.1	8.3018e+08	28812.9	0.485691	-1.16352	25823.1	111286	55031	17	111286	110878	102325	91705	83656	74989	70227.6	60659	55031	49756.4	43476.2	39139	35834.5	32892	28949.1	29045	25823.1
China	Wenzhou	温州	Annual	CNY	温州市统计局	51580.1	6.00726e+08	24509.7	0.378874	-1.13186	19576.2	96775	48254	17	96775	90677	82837	75881	70069	64412	59900.7	54590	48254	42344.1	37610	33893	29594	25740	23022.7	21686.3	19576.2
China	Jiaxing	嘉兴	Annual	CNY	嘉兴市统计局	53610.6	7.72816e+08	27799.6	0.529716	-1.00717	20647.3	107614	47598	17	107614	97767	90342	82934	73836	67689	60309.6	52945	47598	42985.8	36319	31965	29219	25883	22625	20647.3	20701
China	Huzhou	湖州	Annual	CNY	湖州市统计局	50741.6	5.3677e+08	23168.3	0.623395	-0.743372	22024.7	97620	45933	17	97620	89631	81617	72335	65051	61201	56445.8	49890	45933	41106.9	36485.4	33843	31455	28053	26041.1	23874.1	22024.7
China	Shaoxing	绍兴	Annual	CNY	绍兴市统计局	48358.5	4.06905e+08	20171.9	0.476744	-0.982441	21281	87165	45614	17	87165	80842	75375	67489	61394	58728	54762	50380	45614	39810	35124.5	32502	30636.1	29807	26745	24440	21281
China	Jinhua	金华	Annual	CNY	金华市统计局	52903.5	6.05265e+08	24602.1	0.490625	-1.23048	23262	96589	44349	17	96589	90635	88664	82199	72962	66782	55806	51721	44349	42863.9	39467	34768.7	31594	28638	25040.9	24018.3	23262
China	Quzhou	衢州	Annual	CNY	衢州市统计局	62278.5	1.03403e+09	32156.3	0.665558	-0.835114	22501.7	124605	52681	17	124605	118256	105793	96843	85527	75447	65076.1	55543	52681	50047.1	44067	39106	35929.9	32185	28663.6	26462.9	22501.7
China	Zhoushan	舟山	Annual	CNY	舟山市统计局	60810.6	7.8249e+08	27973	0.347543	-1.18251	22250.3	108495	57294	17	108495	106441	98394	93018	80311	74717	68967.2	61680	57294	52905.7	43642	40560	38714	32580	28443.5	25368.1	22250.3
China	Taizhou	台州	Annual	CNY	台州市统计局	51416.1	3.89508e+08	19736	0.67555	-0.665937	24881.9	91307	46630	17	91307	85578	77675	70825	64816	57215	54839	50515	46630	42198.2	40562	36822	34126	33058	31945.7	31079.6	24881.9
China	Lishui	丽水	Annual	CNY	丽水市统计局	61371.6	9.01793e+08	30029.9	0.475785	-1.09528	22917.5	115583	55003	17	115583	110875	103259	92581	85058	77238	66101	59783	55003	49070.7	44979	41124	36233	31206	27349.4	24956.5	22917.5
China	Hefei	合肥	Annual	CNY	合肥市统计局	52966.5	7.18003e+08	26795.6	0.422048	-0.905051	16420.1	104818	50722	17	104818	95156	89022	77484	71054	65806	59648.4	54210.8	50722	45442.2	39290.8	34143.6	30401.2	25873.7	21906.8	19030.2	16420.1
China	Wuhu	芜湖	Annual	CNY	芜湖市统计局	45754.7	4.59816e+08	21443.3	0.173311	-1.10321	14165.5	83593	44812	17	83593	79161	71364	66884	61385	57372	54522.2	44812	47706	41946.5	36593.7	32157.3	28053.4	22964.7	18972	16177.4	14165.5
China	Bengbu	蚌埠	Annual	CNY	蚌埠市统计局	40613.5	4.52677e+08	21276.2	0.420967	-1.03483	12282.2	80102	38061	17	80102	74660	70034	61191	55800	51146	45369.5	42434	38061	33059	28706.9	25512.2	22347.9	19761.8	15982.8	13980	12282.2
China	Huainan	淮南	Annual	CNY	淮南市统计局	54026.9	5.1479e+08	22689	0.243469	-0.643001	16973.2	96671	57559	17	96671	91156	84508	71218	63713	59424	61775.4	58597.1	57559	51909.9	45863.2	40022.3	37551.6	31367.5	27491.9	22656.2	16973.2
China	Maanshan	马鞍山	Annual	CNY	马鞍山市统计局	52359	4.565e+08	21365.9	0.318455	-0.936839	20948.1	92490	51164	17	92490	83815	82120	74921	65060	60093	59096.1	55296.9	51164	45737.8	42964.8	38223.9	35991.1	31890.2	26289.7	24001.2	20948.1
China	Huaibei	淮北	Annual	CNY	淮北市统计局	46833.3	4.37596e+08	20918.8	0.057085	-0.738303	13381.9	85560	50307	17	85560	78796	72146	64335	50307	51096	52684	52378.3	57012	50070.2	43009.8	35562	30020.4	25325.6	18671.3	15810.7	13381.9
China	Tongling	铜陵	Annual	CNY	铜陵市统计局	45922	4.71803e+08	21721	0.141138	-1.0667	12761.7	85332	47634	17	85332	76311	74690	65944	61501	56543	54336.6	49065.7	47634	42796.1	36641.4	31025.5	27593.8	23383.2	19288.4	15826.7	12761.7
China	Anqing	安庆	Annual	CNY	安庆市统计局	39252.4	4.35683e+08	20873	0.431148	-0.918639	11207.3	79459	38197	17	79459	71841	68286	58310	52954	49802	44270.6	39330.2	38197	33093.2	27985.9	24024.3	22108.9	19190.1	14712.1	12519.7	11207.3
China	Huangshan	黄山	Annual	CNY	黄山市统计局	43415.1	5.08579e+08	22551.7	0.391182	-1.15518	12717	82877	40889	17	82877	78519	76269	68668	59325	55137	47770.9	43276.4	40889	35933.9	30660.2	27054.9	24491	21740.6	17623.8	15103.5	12717
China	Chuzhou	滁州	Annual	CNY	滁州市统计局	42512.2	5.65699e+08	23784.4	0.243174	-1.3408	10062.1	83281	41841	17	83281	76413	75494	67264	62855	56336	50795.4	45198	41841	34877.7	28533.7	24276.7	21485.8	17751.6	14072.5	12170.4	10062.1
China	Fuyang	阜阳	Annual	CNY	阜阳市统计局	38428.1	4.57528e+08	21389.9	0.426035	-1.03003	9727.38	78062	35924	17	78062	73342	66886	59637	54704	48583	42288.3	39474.5	35924	32480.5	26275.2	22158.6	20382.7	17575.9	13794.5	11981.6	9727.38
China	Xiuzhou	宿州	Annual	CNY	宿州市统计局	37444.3	3.68709e+08	19201.8	0.402338	-0.843816	10572.2	74188	36597.1	17	74188	67755	64089	55971	49356	45658	39008.1	36597.1	38336	34368.1	28682.1	24684.3	22403.5	18299.6	14331.1	12253.2	10572.2
China	Chaohu	巢湖	Annual	CNY	巢湖市统计局	20236.8	4.56016e+07	6752.9	0.160611	-1.72774	11472	30322.2	19874	7											30322.2	27245.7	24247.7	19874	15588.9	12906.9	11472
China	Liuan	六安	Annual	CNY	六安市统计局	40709	6.02624e+08	24548.4	0.571106	-0.928241	10216	88247	36922	17	88247	78842	77499	65070	59107	51354	42915.7	40279	36922	27489.5	27084.4	24000.1	20838.4	17400.7	13250.7	11537.4	10216
China	Bozhou	亳州	Annual	CNY	亳州市统计局	37721.4	3.8946e+08	19734.8	0.134474	-1.35318	9706.6	70775	38425	17	70775	65672	64547	56530	50292	47338	42191.4	52395.8	38425	31756.9	26779.5	22950.7	20323.5	17118.8	13324	11138.2	9706.6
China	Chizhou	池州	Annual	CNY	池州市统计局	41953.9	4.90137e+08	22139	0.466755	-0.755882	12015.1	84912	41999.3	17	84912	79614	70720	62289	55068	49733	46178.5	41999.3	42243	37501.2	31293.5	27596.4	23411	18467.6	16145.1	14030.1	12015.1
China	Xuancheng	宣城	Annual	CNY	宣城市统计局	45429.5	4.92152e+08	22184.5	0.0657907	-1.3597	12798	82058	46426	17	82058	77407	72357	68012	63219	56767	53633.6	56664.6	46426	39394.8	33487.2	29170.5	26795.9	21549	17471.7	15090.6	12798
China	Fuzhou	福州	Annual	CNY	福州市统计局	50175.4	6.53035e+08	25554.5	0.368198	-1.14098	16585.3	96478	48089	17	96478	88952	87384	75133	67630	62478	58839	53333	48089	42240.1	34804.5	30704.4	27521.1	23950.5	20665.1	18194	16585.3
China	Xiamen	厦门	Annual	CNY	厦门市统计局	54277.8	6.63423e+08	25757	0.590967	-0.503622	20540.1	108554	52526	17	108554	97779	85166	75452	69218	64319	60729	55864	52526	46413.9	40282.9	36455	32343.5	28959.2	25543.4	22578.1	20540.1
China	Putian	莆田	Annual	CNY	莆田市统计局	40157.2	4.12776e+08	20316.9	0.187975	-1.35128	12652.4	75316	40056	17	75316	70204	65519	59358	56511	52385	51001	43963	40056	34081.3	27814.6	24654	21857	18295.9	15492.1	13511.4	12652.4
China	Sanming	三明	Annual	CNY	三明市统计局	46030.1	6.11272e+08	24723.9	0.47341	-1.09155	15052.9	90508	41941	17	90508	86559	81998	71555	62712	57807	52087	46552	41941	37601.8	30603.1	27379.5	24181.9	21357.6	18412.1	16204.1	15052.9
China	Quanzhou	泉州	Annual	CNY	泉州市统计局	41309	4.05104e+08	20127.2	0.242062	-1.31751	14464.5	76330	41117	17	76330	72321	66257	61253	57141	54044	48823	44895	41117	35901.1	28907.9	25272.7	22225.2	19913.3	17588.2	15799.4	14464.5
China	Zhangzhou	漳州	Annual	CNY	漳州市统计局	43683.4	6.03815e+08	24572.6	0.392911	-1.08478	11964.8	89060	42137	17	89060	83421	76377	66483	61085	56237	51495	46610	42137	34899.9	29537.5	24710.4	22272.7	18024.2	14967.1	13336.8	11964.8
China	Nanping	南平	Annual	CNY	南平市统计局	42018.2	5.03783e+08	22445.1	0.353981	-1.20703	12167.3	82487	39822	17	82487	76230	72847	64347	59537	55076	48562	44003	39822	33750.1	28320.6	25269.9	22372.1	19063.1	16280	14175.5	12167.3
China	Longyan	龙岩	Annual	CNY	龙岩市统计局	43312.5	4.79599e+08	21899.7	0.370482	-1.121	14806.5	82970	41168	17	82970	78850	72254	64211	59329	55438	49541	45845	41168	35552.2	30834.5	27642.9	24053.3	20571.3	17862.2	15384.3	14806.5
China	Ningde	宁德	Annual	CNY	宁德市统计局	44812.7	5.87246e+08	24233.2	0.434197	-0.938441	13957.2	92223	43504.3	17	92223	82982	75324	68669	61309	56625	50103	47020	43504.3	38311.1	31296.9	27127.5	23307.9	18615.2	16446.4	14995.4	13957.2
China	Nanchang	南昌	Annual	CNY	南昌市统计局	47962.1	6.06562e+08	24628.5	0.491679	-0.985341	15589.1	93774	43769	17	93774	88470	82672	72686	65812	59509	51848.1	46744.1	43769	39816.2	35038	30449.9	26960.5	23886.5	20285.7	18045.5	15589.1
China	Jingdezhen	景德镇	Annual	CNY	景德镇市统计局	36010	3.95096e+08	19877	0.431938	-1.13425	10889.6	70941	34034.4	17	70941	69628	62975	57191	49909	45372	41124.2	37323.6	34034.4	29046.8	23247.2	20527.2	18645.6	16342.9	13102.6	11870.2	10889.6
China	Pingxiang	萍乡	Annual	CNY	萍乡市统计局	39432.2	5.00243e+08	22366.1	0.667715	-0.742836	12334	84381	34182.2	17	84381	76607	71636	61464	52389	48100	43352	38416.3	34182.2	31025.1	25337.9	22169.2	20440	18252.1	15507.8	14754.7	12334
China	Jiujiang	九江	Annual	CNY	九江市统计局	38999.9	5.37417e+08	23182.3	0.502206	-1.10237	10618.7	81455	33894.9	17	81455	77121	71921	61938	56331	51065	44404.3	39513	33894.9	29456	24746.2	21053.3	17795.6	15872.5	13591.5	12221	10618.7
China	Xinyu	新余	Annual	CNY	新余市统计局	42418.5	4.51393e+08	21246	0.521021	-0.629704	13282.9	85324	42230.5	17	85324	78069	70453	59185	54602	51639	47471.8	42640.8	42230.5	35370	31439.6	27083.4	26301.1	22698.8	18389.9	14933.2	13282.9
China	Yingtan	鹰潭	Annual	CNY	鹰潭市统计局	40463.5	5.32407e+08	23073.9	0.402248	-1.42386	12929.4	79399	34844.4	17	79399	77230	71481	65632	59595	57623	47283.2	41304.9	34844.4	30685.3	23443	20392.3	18317.4	16704.6	16392.3	14623	12929.4
China	Ganzhou	赣州	Annual	CNY	赣州市统计局	37589.6	4.62644e+08	21509.2	0.360676	-1.33792	9997.43	75085	32872.3	17	75085	70640	66875	60337	55253	50313	45112.5	40923.8	32872.3	27850.9	23600.6	20562	18421.9	16228.6	13122.2	11828.2	9997.43
China	Jian	吉安	Annual	CNY	吉安市统计局	35843.6	3.94442e+08	19860.6	0.308114	-1.32112	9858.92	70103	33211.6	17	70103	67605	60491	56109	52402	48201	43168.6	39300.8	33211.6	27262.5	23096.9	20610.8	19036.1	15325	12243	11316.5	9858.92
China	Yichun	宜春	Annual	CNY	宜春市统计局	35626.8	3.5394e+08	18813.3	0.413561	-1.08135	10918.5	70644	32740.6	17	70644	65679	60751	53568	49614	45330	41421.8	37752.8	32740.6	27293	24190	23949.2	19081.5	15988.4	13984.4	12749.3	10918.5
China	Fuzhou	抚州	Annual	CNY	抚州市统计局	35833.2	4.58596e+08	21414.9	0.265723	-1.49322	8732.58	71861	32637.9	17	71861	67544	62764	59542	54607	49522	45646.2	40311.7	32637.9	26341.3	21421.2	18205.1	15461.9	13694.3	10994.9	9876.99	8732.58
China	Shangrao	上饶	Annual	CNY	上饶市统计局	36871.3	4.28628e+08	20703.3	0.327843	-1.38899	10362.5	72108	33104.6	17	72108	69145	64315	58376	54322	50414	43560.2	40937.2	33104.6	27401.7	23134.6	20759	17782	15838.2	13420.4	11830.9	10362.5
China	Jinan	济南	Annual	CNY	济南市统计局	54926.8	8.04019e+08	28355.2	0.465769	-1.04727	17980.9	108391	48829	17	108391	100593	91651	84645	77012	68997	62322.6	54389	48829	44004.4	37853.9	35661.3	31599.8	26653.9	22305.5	20865.5	17980.9
China	Qingdao	青岛	Annual	CNY	青岛市统计局	55204.6	8.7375e+08	29559.3	0.578863	-0.748911	17263.8	116115	49052.3	17	116115	103108	90840	83539	76616	69465	62096.8	55363	49052.3	43161.5	37803.5	33257.2	30234.5	27084.2	23458	20021	17263.8
China	Zibo	淄博	Annual	CNY	淄博市统计局	44977.6	4.64833e+08	21560	0.334781	-1.10121	15083.3	84758	41998.6	17	84758	78815	71432	67003	61928	56782	51143.4	47182	41998.6	37943.9	33896.7	29949.9	26341.7	23265.4	19929.4	17166.4	15083.3
China	Zao庄	枣庄	Annual	CNY	枣庄市统计局	40168.4	3.65498e+08	19118	0.29216	-1.02187	12870.8	75428	38991	17	75428	70788	63410	58353	53793	49673	47189.3	42497	38991	34977.8	30440.8	26987.8	24682.1	21114.8	16833.7	14832.4	12870.8
China	Dongying	东营	Annual	CNY	东营市统计局	55748.7	6.58684e+08	25664.8	0.617378	-0.717142	24264.7	107271	50194.2	17	107271	100224	89503	76938	73129	67466	60773.7	56814	50194.2	45608.4	41197.8	36920.3	33674.7	30132.6	27609.6	26007.8	24264.7
China	Yantai	烟台	Annual	CNY	烟台市统计局	46725.9	4.96758e+08	22288.1	0.397626	-1.07007	15509.5	88339	41625.7	17	88339	82280	74653	68979	64219	59906	52809.7	48088	41625.7	37789.5	34193.9	31200.2	28717.3	25099.5	22166.5	18765.1	15509.5
China	Weifang	潍坊	Annual	CNY	潍坊市统计局	43319.2	4.9336e+08	22211.7	0.188302	-1.28032	12299.2	82085	40966.4	17	82085	75283	70054	68139	61815	57148	51231.3	46100	40966.4	36646.1	33710.6	28803.7	23721.4	18904.5	15603.8	13915.6	12299.2
China	Jining	济宁	Annual	CNY	济宁市统计局	43967.6	4.16499e+08	20408.3	0.298807	-0.669617	13515.3	85437	44526.5	17	85437	75238	65213	61909	57362	54077	50435.5	47304	44526.5	39251.5	35820.8	30996	27983.4	23752.3	18988.7	15639.9	13515.3
China	Taian	泰安	Annual	CNY	泰安市统计局	39821.7	3.86047e+08	19648.1	0.130479	-1.24021	11955.3	75073	39987.4	17	75073	67883	61508	59653	55493	51835	48323.8	44828	39987.4	35500.7	30904.2	25630.1	21842.8	17908	15264.1	13379.6	11955.3
China	Weihai	威海	Annual	CNY	威海市统计局	41580	3.96601e+08	19914.8	0.253405	-1.22748	13200.6	77022	38800.2	17	77022	71202	66733	62344	57812	53494	48728	43671	38800.2	35375.6	31913	27370.6	24122.3	21123	18165.9	15783.3	13200.6
China	Rizhao	日照	Annual	CNY	日照市统计局	43052.6	5.11636e+08	22619.4	0.361229	-0.928098	11817.8	85886	39931.3	17	85886	79686	71548	63418	59095	54734	49850.1	43946	39931.3	36958.8	33522.2	28383.6	24134	20006.8	15934	13042.3	11817.8
China	Laiwu	莱芜	Annual	CNY	莱芜市统计局	38897.8	2.22289e+08	14909.4	0.123613	-0.981171	15726.9	66027	37750.5	15			66027	59740	55014	49713	48710.9	47482	41097.9	37750.5	36615.4	31596.7	28773.3	25929.8	21001.6	18288.6	15726.9
China	Linyi	临沂	Annual	CNY	临沂市统计局	42437.2	4.70863e+08	21699.4	0.19579	-1.17907	11116.9	80594	42137.9	17	80594	76310	67679	63440	60039	56312	49310.8	45140	42137.9	37445.6	31724	27666.8	24101.5	19127.5	15830	13457.4	11116.9
China	Dezhou	德州	Annual	CNY	德州市统计局	37063.2	4.54409e+08	21316.9	0.412583	-1.10786	9303.15	76721	33477.4	17	76721	71740	62690	58912	54390	48589	43203.2	38945	33477.4	28398.8	24262.3	21647.4	18587.2	15776.2	12652.1	10778.7	9303.15
China	Liaocheng	聊城	Annual	CNY	聊城市统计局	37907.8	4.78846e+08	21882.6	0.523131	-0.965524	10820.3	79960	33690.5	17	79960	74491	65436	60034	55223	48070	42237.1	37649	33690.5	29764	25783.3	21382	18178.4	15879.3	14119.8	11714.5	10820.3
China	Binzhou	滨州	Annual	CNY	滨州市统计局	41158.7	4.87974e+08	22090.1	0.272848	-1.30718	11773	80233	40466	17	80233	73518	70047	64749	58659	53865	48475.5	45110	40466	33713.2	28004.8	23847	20713.7	17887.8	15085.3	13550.2	11773
China	Heze	菏泽	Annual	CNY	菏泽市统计局	34523.5	4.02728e+08	20068.1	0.413295	-1.15552	8860.56	71449	32213.7	17	71449	66362	60527	55298	50979	45060	39416.9	35697	32213.7	26921.2	21959.4	19252.4	16805.3	14358.4	11870.9	9869.52	8860.56
China	Zhengzhou	郑州	Annual	CNY	郑州市统计局	45677.8	5.78588e+08	24053.9	0.574299	-0.878438	15023.8	89464	41480	17	89464	88030	80963	70486	61149	52987	49756	44622.2	41480	35755.6	32777.8	29836.7	26477.6	22156.2	18862.1	16695.7	15023.8
China	Kaifeng	开封	Annual	CNY	开封市统计局	32761.6	3.09085e+08	17580.8	0.220436	-1.37264	8657.39	60758	31551	17	60758	59288	57037	51951	48807	43643	35749.4	35197.4	31551	27447	24090.2	21232.3	15586.6	14432.1	11398.3	10121.8	8657.39
China	Luoyang	洛阳	Annual	CNY	洛阳市统计局	39426.8	3.87411e+08	19682.7	0.460965	-0.839878	13030.6	77000	38322	17	77000	72457	65974	57863	51295	46515	44484.2	40469.4	38322	33471.8	29908.1	26151.8	22881.5	19517.2	16274.2	14640.2	13030.6
China	Pingdingshan	平顶山	Annual	CNY	平顶山市统计局	37973.4	2.68342e+08	16381.1	0.0263457	-1.04492	12088.6	65272	40896	17	65272	62154	60797	52728	46759	45046	44120.4	42490	40896	36740.7	31936	28435	25003.4	20095.7	16449.6	14537	12088.6
China	Anyang	安阳	Annual	CNY	安阳市统计局	35136.5	2.92416e+08	17100.2	0.472391	-0.87139	11987.2	67048	33925	17	67048	62727	61079	51098	45734	41379	38875.8	34612.8	33925	29495.7	26775.3	24092.7	21495.4	18534.9	15039.4	13421.4	11987.2
China	Hebi	鹤壁	Annual	CNY	鹤壁市统计局	32700.8	2.3818e+08	15433.1	0.18446	-1.15151	10327.7	58297	33978	17	58297	57039	54967	46419	42148	39646	37725.1	37190.8	33978	30265.5	25857.8	21130	18431.1	16738.5	13711.6	12040.6	10327.7
China	Xinxiang	新乡	Annual	CNY	新乡市统计局	32337.5	3.07595e+08	17538.4	0.418391	-1.09115	9513.51	63509	30409	17	63509	61149	57828	48886	44237	40831	37866.6	33563.8	30409	25451.6	21968.5	19969.1	17271	14794.1	11886.7	10603.7	9513.51
China	Jiaozuo	焦作	Annual	CNY	焦作市统计局	35078.5	2.84213e+08	16858.6	0.283803	-1.05032	10962.8	64602	35508	17	64602	61831	59234	50980	46103	41995	39916.5	37794.2	35508	30384.7	26330.6	24487.2	20687.5	18555.4	14557	12405.8	10962.8
China	Puyang	濮阳	Annual	CNY	濮阳市统计局	37110.8	3.33336e+08	18257.5	0.570933	-0.633954	13355	73100	35760	17	73100	68852	63099	51319	46227	43587	41746.9	37589.9	35760	32530.7	27151.5	24046.2	22712.5	19551.8	15744.1	14510.3	13355
China	Xuchang	许昌	Annual	CNY	许昌市统计局	34905.6	3.39229e+08	18418.2	0.281675	-1.12915	9709.7	67237	33805	17	67237	64380	59223	53268	48235	43792	41474.4	36021.6	33805	29854.1	26643.5	22813.1	18582.6	15599.4	12072.5	10683.6	9709.7
China	Luohe	漯河	Annual	CNY	漯河市统计局	32366.5	3.23148e+08	17976.3	0.343798	-1.22654	8601.18	63931	30948	17	63931	60787	56931	50681	45838	41389	38714.9	34750.9	30948	25535.5	21108.3	18912	16408	14296.5	11129.7	10268.4	8601.18
China	Sanmenxia	三门峡	Annual	CNY	三门峡市统计局	38316.4	3.26775e+08	18076.9	0.241809	-1.01507	11298.2	69767	39387	17	69767	66132	64578	57207	46479	44573	44357.8	42929.2	39387	33628.2	30456.5	26695.5	23794.7	19874.5	16572.9	13647.5	11298.2
China	Nanyang	南阳	Annual	CNY	南阳市统计局	33388.7	2.89172e+08	17005.1	0.242503	-1.42632	10393.1	61104	30583	17	61104	58160	57453	51871	47468	43082	41172.1	36565	30583	26535.7	23308	20804.2	17847.3	16007.2	13436	11819.2	10393.1
China	Shangqiu	商丘	Annual	CNY	商丘市统计局	33673.1	3.02423e+08	17390.3	0.155697	-1.43126	8858.69	60509	31162	17	60509	59489	57679	52257	47508	43695	44168.4	36815.2	31162	26193.4	24258.6	21653.3	18771.8	16877.2	12349.4	10197.8	8858.69
China	Xinyang	信阳	Annual	CNY	信阳市统计局	32855.2	2.95033e+08	17176.5	0.28119	-1.18334	8837.47	62036	30682	17	62036	60256	56705	50013	45413	41300	39809	34396.1	30682	26832.6	24706	21408.3	18413.5	15166.6	12447.8	10115.5	8837.47
China	Zhoukou	周口	Annual	CNY	周口市统计局	31893.3	2.9969e+08	17311.6	0.0410971	-1.43537	7202.72	57587	32104	17	57587	56667	55539	50259	46355	42763	39490.8	36492	32104	27227.9	23376.6	20548.9	16723.9	12562.8	9235.68	8051.25	7202.72
China	Zhumadian	驻马店	Annual	CNY	驻马店市统计局	31346.7	2.95992e+08	17204.4	0.354169	-1.22079	8552.79	60574	29219	17	60574	58957	55644	49801	44657	39847	36362.8	32289.3	29219	24877.1	21490.4	18997.3	16966	14133.3	11032	9494.37	8552.79
China	Wuhan	武汉	Annual	CNY	武汉市统计局	54264.8	7.97994e+08	28248.8	0.345355	-0.970524	15971	107567	51343.4	16	107567	98043	88327	79684	71963	65720	60624.5	53745	48941.7	45643.6	39302.2		28431.3	25135.5	20632.8	18505	15971
China	Huangshi	黄石	Annual	CNY	黄石市统计局	32880.9	3.11412e+08	17646.9	0.670749	-0.28565	11271.5	73486	30079.7	17	73486	56185	54437	48801	44549	41655	37514.8	33550.6	30079.7	26996.2	23663	17272.1	17374.7	15920	13821.1	12398.2	11271.5
China	Shiyan	十堰	Annual	CNY	十堰市统计局	35125.4	3.12395e+08	17674.7	0.973498	0.712729	14388.6	80481	31501.9	17	80481	58138	53608	49733	46056	42676	39378.8	34926.1	31501.9	28556.4	24725.2	20991.8	19182.2	19159.1	17313.6	16315.6	14388.6
China	Yichang	宜昌	Annual	CNY	宜昌市统计局	34078.7	3.6912e+08	19212.5	0.838838	0.225472	10635.8	81053	28696.7	17	81053	60135	54870	50498	47193	43282	39475.8	33030.2	28696.7	25977.8	22670.8	19332	19744.2	18186.8	12732	11824.2	10635.8
China	Xiangyang	襄阳	Annual	CNY	襄阳市统计局	35800.3	4.82471e+08	21965.2	0.577752	-1.00094	9167.9	78512	28493.7	17	78512	69683	67488	58706	50677	48022	43470.1	28493.7	29119.3	25768.8	24442.1	20290.4	17907.7	15381.5	11279.7	10196.6	9167.9
China	Ezhou	鄂州	Annual	CNY	鄂州市统计局	31473.5	3.59563e+08	18962.2	1.10796	1.28572	9190.7	82032	27544.9	17	82032	56038	51741	46920	41189	37215	34041.6	29627.5	27544.9	26040.6	22818	18600	16182.6	14092	11501.3	10275.9	9190.7
China	Jingmen	荆门	Annual	CNY	荆门市统计局	33446.1	3.3912e+08	18415.2	1.10143	1.51535	10453.1	83218	29174.6	17	83218	55899	52376	48129	43245	39516	35967.6	31019.4	29174.6	26015.1	28055.4	23426.5	20327.4	17202.1	12988	11570.6	10453.1
China	Xiaogan	孝感	Annual	CNY	孝感市统计局	30458.8	2.96291e+08	17213.1	0.692813	0.066048	8764.61	71857	28179.8	17	71857	51904	48481	45100	42666	39315	35649	31602	28179.8	25523.2	21470.2	16490.9	16280	14437.2	10630.2	9449.49	8764.61
China	Jingzhou	荆州	Annual	CNY	荆州市统计局	33537.3	3.6743e+08	19168.5	0.422922	-1.13739	9263.44	67213	31177.5	17	61734	67213	63569	56499	43111	39565	41742.2	36027.3	31177.5	25052.2	24567	18897.7	16239.4	14451.6	11279.6	9744.39	9263.44
China	Huanggang	黄冈	Annual	CNY	黄冈市统计局	29370.3	2.71746e+08	16484.7	0.626815	-0.161081	8348.65	67847	27710	17	67847	49970	47091	44922	41497	39165	30235.3	30263.3	27710	25673	22014	17486.3	15349.2	12161.7	10295.2	9265.97	8348.65
China	Xianning	咸宁	Annual	CNY	咸宁市统计局	30568.2	3.31702e+08	18212.7	1.01231	0.880877	9171.26	77732	26094.3	17	77732	54950	50157	44700	41019	36853	35781.9	29027.6	26094.3	23840.9	21636.8	17614.8	15957.6	13809.2	11134.8	10180.1	9171.26
China	Suizhou	随州	Annual	CNY	随州市统计局	32621.9	3.45754e+08	18594.5	0.603229	-0.493249	8835.65	71143	30610.8	17	71143	65873	52680	48909	44226	39056	38041.5	32792	30610.8	26984.7	23499.5	20024.3	16872.2	13811.4	11099.3	10113.6	8835.65
China	Changsha	长沙	Annual	CNY	长沙市统计局	55253.4	7.62717e+08	27617.3	0.432206	-1.14325	18944.6	105603	50904.3	17	105603	98459	93293	85187	77782	67266	61848.3	56381.2	50904.3	44495.2	38337.7	34887.9	31833.9	27966.7	24616.6	21501	18944.6
China	Zhuzhou	株洲	Annual	CNY	株洲市统计局	44923.1	4.89075e+08	22115	0.385041	-0.991784	14907.2	84738	43307.3	17	84738	81646	76936	61418	59423	57584	52135.3	46319.1	43307.3	38503.2	33345.2	29228.5	26193	22664.5	18771	16573.3	14907.2
China	Xiangtan	湘潭	Annual	CNY	湘潭市统计局	40047.5	3.87559e+08	19686.5	0.22074	-1.46159	13613.6	71074	38326.7	17	71074	69324	66887	62933	56619	51742	47921.3	43078.1	38326.7	33376	27291.7	25347.2	21843.2	19831.2	16508.7	15090	13613.6
China	Hengyang	衡阳	Annual	CNY	衡阳市统计局	36986	3.29133e+08	18142	0.430716	-1.00107	12015.3	70240	33459.2	17	70240	66236	62328	55761	50768	44983	40265.5	36361.4	33459.2	30942.6	27613.4	25393.2	23196.1	19715	15556.8	13927.1	12015.3
China	Shaoyang	邵阳	Annual	CNY	邵阳市统计局	36379.3	3.72202e+08	19292.5	0.359878	-1.29845	10982.5	68987	32262.8	17	68987	65835	63871	58665	52334	47249	41259.2	36480.7	32262.8	29464.9	24904.1	22419.2	20085.8	17765.3	13479.7	12402.5	10982.5
China	Yueyang	岳阳	Annual	CNY	岳阳市统计局	36137.1	3.16865e+08	17800.7	0.32892	-1.182	12275.1	68050	35720.1	17	68050	64156	59177	54893	49009	45592	41255.5	38117.1	35720.1	30928.7	25586.3	21800.9	20279.3	18572.2	15460.5	13458.2	12275.1
China	Changde	常德	Annual	CNY	常德市统计局	38781.8	3.8356e+08	19584.7	0.457468	-1.12921	14124.5	73745	33932.8	17	73745	70688	66335	59399	54725	48655	42596.4	38058.5	33932.8	30829.4	28187.1	25052.3	23042.7	19656.7	15980.9	14281.9	14124.5
China	Zhangjiajie	张家界	Annual	CNY	张家界市统计局	39894.6	4.38593e+08	20942.6	0.538528	-1.07289	13802.5	79586	34454	17	79586	70521	70633	63884	58259	48425	42332.3	38130.9	34454	31085.2	26504.8	25440.6	23587.1	20154.4	16440.2	14967.7	13802.5
China	Yiyang	益阳	Annual	CNY	益阳市统计局	38228.8	4.08313e+08	20206.8	0.399824	-1.268	11983.7	72492	34153.8	17	72492	69867	67477	60754	55880	48724	42553.7	37835	34153.8	30088.9	26366.6	23309.1	21533.8	18683.5	15148.4	13038.8	11983.7
China	Chenzhou	郴州	Annual	CNY	郴州市统计局	39882.8	3.55951e+08	18866.7	0.320589	-1.16879	13813.6	74129	37946.4	17	74129	67178	65367	60820	55560	49086	44281	40792.2	37946.4	34825.9	29865.3	26419.1	23741.6	21145.3	17211.6	15826	13813.6
China	Yongzhou	永州	Annual	CNY	永州市统计局	36940.4	3.24966e+08	18026.8	0.351292	-1.15303	11555.2	66641	34692.7	17	66641	66406	63149	56212	52483	44553	39907	37131.7	34692.7	30626.3	27521.2	25116	23105.5	19701.9	15620.9	13563.5	11555.2
China	Huaihua	怀化	Annual	CNY	怀化市统计局	39067.2	4.16854e+08	20417	0.424786	-1.0917	11872.1	76055	35088.1	17	76055	71893	66300	62046	54835	49006	43083.2	37669.6	35088.1	32099.1	28752	25749.7	22104.8	18789.6	15429.4	13369.4	11872.1
China	Loudi	娄底	Annual	CNY	娄底市统计局	36201.5	3.29679e+08	18157.1	0.420411	-1.08042	13009.9	69412	34911.6	17	69412	64351	63427	53301	48530	43986	41291.2	37984.4	34911.6	31067.7	18603.9	18777.9	19394.7	27074.9	16324	13977.5	13009.9
China	Guangzhou	广州	Annual	CNY	广州市统计局	70440.2	9.61367e+08	31005.9	0.694044	-0.526249	31592.9	135138	63752	17	135138	123498	111839	98612	89096	81171	74246.1	69692	63752	57473.6	54494.1	49518.1	45702	40561	36769.6	34327.7	31592.9
China	Shaoguan	韶关	Annual	CNY	韶关市统计局	45698.9	5.85473e+08	24196.6	0.75745	-0.35484	16386.2	98366	40133	17	98366	87326	75531	65739	61465	54923	49063.3	44898	40133	35828.9	31872.5	28273.1	25966.5	23046.7	20033.7	18029.8	16386.2
China	Shenzhen	深圳	Annual	CNY	深圳市统计局	69307.7	1.08184e+09	32891.4	0.81806	-0.410251	31928	139436	59010	17	139436	127757	111709	100173	89757	81034	72651	62619	59010	55143	50456	46723	43454	38798	35107	32476	31928
China	Zhuhai	珠海	Annual	CNY	珠海市统计局	53801.4	7.71922e+08	27783.5	0.522158	-1.00332	20086.3	107284	48486	17	107284	100878	87032	81014	74931	67958	62579.6	55985	48486	41055.6	34407.8	31760.7	29127.2	26611.5	23773.4	21653.7	20086.3
China	Shantou	汕头	Annual	CNY	汕头市统计局	41710.4	4.47752e+08	21160.1	0.5942	-0.820037	15842.8	84400	37716.1	17	84400	76697	68899	61868	55867	52299	45938.1	42645	37716.1	32785.1	27740.9	25386.8	23086	21561.2	18954.2	17391	15842.8
China	Foshan	佛山	Annual	CNY	佛山市统计局	51197.5	5.3768e+08	23187.9	0.370977	-1.06205	19559.5	94536	48279.5	16	94536	86401	80288	72712	67187	61810	55678.4	50356	46203	40664.9	37081.7		31044.1	28331.4	25190.7	22116.9	19559.5
China	Jiangmen	江门	Annual	CNY	江门市统计局	42393.5	5.49522e+08	23441.9	0.52475	-0.996391	13736.6	88219	37983	17	88219	80332	71371	66107	61366	54106	48168	42851	37983	31910.5	27495.6	24304	21674.4	19376.3	16658.7	15030.1	13736.6
China	Zhanjiang	湛江	Annual	CNY	湛江市统计局	41457.5	5.86172e+08	24211	0.894181	0.0107138	13402.2	98028	33965	17	98028	81168	70118	62094	55565	50177	45453.1	40534	33965	29821.1	26789.7	23943.3	21809.6	19885.5	16947.2	15077	13402.2
China	Maoming	茂名	Annual	CNY	茂名市统计局	41002.6	4.72558e+08	21738.4	0.557647	-0.829326	14530.6	86586	36671	17	86586	73057	67843	61442	57059	53036	48095.2	42889	36671	30583.3	25810	24258.2	22039.1	19887.6	17150.4	16106.2	14530.6
China	Zhaoqing	肇庆	Annual	CNY	肇庆市统计局	43452.5	5.2014e+08	22806.6	0.560368	-0.802832	14914.9	90002	39151	17	90002	80271	71451	65227	59591	54469	49050.8	44660	39151	34115.2	30113.6	26320	23387.3	20834.8	18415.3	16718.8	14914.9
China	Huizhou	惠州	Annual	CNY	惠州市统计局	45217.6	6.05778e+08	24612.6	0.389607	-1.2288	13855.5	89840	41506	17	89840	83639	77634	70890	64766	58607	53573.8	47126	41506	36023.4	29597.6	25787	22728.8	19644.1	17464	16017.4	13855.5
China	Meizhou	梅州	Annual	CNY	梅州市统计局	41564.5	5.44308e+08	23330.4	0.525312	-1.08944	12972.1	85160	37129	17	85160	79652	72469	67186	60191	54018	44859.3	39882	37129	31466.9	26670.9	24099.6	21816.1	18821.1	15787	14416.8	12972.1
China	Shanwei	汕尾	Annual	CNY	汕尾市统计局	38937	4.73674e+08	21764	0.660518	-0.514864	12659	85628	34786	17	85628	75334	64288	56810	54425	48162	44812.6	39333	34786	30375.2	25571.1	23245.4	20387.3	17763.8	14940.9	13407.9	12659
China	Heyuan	河源	Annual	CNY	河源市统计局	40655.1	4.66199e+08	21591.6	0.607319	-0.742121	14238	86494	35747	17	86494	71939	68940	61561	56513	51456	46077.3	41098	35747	31237.2	26379.3	23806	22054.7	20106.4	17357.8	16132.8	14238
China	Yangjiang	阳江	Annual	CNY	阳江市统计局	39182.8	5.131e+08	22651.7	0.665748	-0.642538	12398	87212	33858	17	87212	76293	66999	59559	54245	50182	44751.6	40383	33858	28732.9	23647.5	21442.8	19477.1	17748.3	15312.4	13866.5	12398
China	Qingyuan	清远	Annual	CNY	清远市统计局	47302.4	5.87105e+08	24230.2	0.443811	-1.09776	15842.4	92883	44590	17	92883	86026	77341	73323	66648	59788	53624	47172	44590	37875.9	32719.4	28375.5	25769.2	23551.2	20290.5	18321.6	15842.4
China	Dongguan	东莞	Annual	CNY	东莞市统计局	49565.8	2.33247e+08	15272.4	0.3417	-0.579363	25330.2	79601	47599.5	17	79601	74017	69937	61619	57649	53221	47599.5	42870	57007	49898.5	46579.5	42591	39507	35279.8	31134	28777.8	25330.2
China	Zhongshan	中山	Annual	CNY	中山市统计局	50437.4	4.6508e+08	21565.7	0.46479	-0.576561	21681.3	95309	48449	17	95309	85691	74484	68034	64790	58776	53126	48449	55480	48420.3	40573.5	36159.4	31700	27502.5	24953.2	22305.9	21681.3
China	Chaozhou	潮州	Annual	CNY	潮州市统计局	38623.9	4.81884e+08	21951.9	0.624245	-0.775	12947.1	83437	33404	17	83437	74574	67431	59540	53940	48471	43097.9	37962	33404	30951.1	24526	21287.6	19914.4	17387.2	14413.7	13322.1	12947.1
China	Jieyang	揭阳	Annual	CNY	揭阳市统计局	34529	3.53012e+08	18788.6	0.369385	-1.11375	10936.2	69943	30752	17	69943	65614	54855	50598	48156	44878	43621.3	41932	30752	26929.2	22610.6	19877.7	17254.7	15041.8	12342.3	11651.3	10936.2
China	Yunfu	云浮	Annual	CNY	云浮市统计局	40146.6	5.46153e+08	23369.9	0.63107	-0.852437	12758.9	86847	34885.5	17	86847	78144	72525	64527	54780	49934	44916.7	40085	34885.5	30121.3	24764.8	21918.3	19435.9	16928.3	15483	14437.5	12758.9
China	Nanning	南宁	Annual	CNY	南宁市统计局	49528.8	6.47834e+08	25452.6	0.460665	-1.01073	15448.2	97079	42551	17	97079	90986	83452	75481	68560	63820	54330.3	48188	42551	40118.9	37039.9	32596.1	29376	24790.8	20651.9	17521	15448.2
China	Liuzhou	柳州	Annual	CNY	柳州市统计局	45646.8	4.09132e+08	20227	0.464763	-0.763553	16502.7	86155	39148	17	86155	77035	72014	64958	60228	54223	51720.6	44862	39148	38226.6	37276.2	33644.8	30561.5	26821.5	23540.6	19078.9	16502.7
China	Guilin	桂林	Annual	CNY	桂林市统计局	42597.5	4.7846e+08	21873.7	0.45696	-1.08669	13770.5	82096	37037	17	82096	78252	73226	65694	59129	53925	46673.5	42257	37037	34081.7	30827.8	27843.9	24845	21240.7	17613.4	15644.6	13770.5
China	Wuzhou	梧州	Annual	CNY	梧州市统计局	37391	3.93721e+08	19842.4	0.578804	-0.878501	11656.1	75836	32614	17	75836	69643	65438	57618	52479	47471	36694.3	33936	32614	30168.9	28158.2	24374.4	22277.2	18588.8	15264	13430.3	11656.1
China	Beihai	北海	Annual	CNY	北海市统计局	39742.9	4.52122e+08	21263.2	0.457437	-1.05494	12658.7	78630	36379	17	78630	74639	69625	60622	55502	49562	44598.2	40878	36379	31013.3	28062.4	24761.3	21658.2	18324.8	15095.8	13620.1	12658.7
China	Fangchenggang	防城港	Annual	CNY	防城港市统计局	41590.5	5.10446e+08	22593.1	0.604393	-0.620301	11870.9	88304	36750	17	88304	78165	71658	63484	55409	51230	43451.7	41512	36750	33656.2	29856	26423.7	24613.5	21140.8	16010.2	13503.3	11870.9
China	Qinzhou	钦州	Annual	CNY	钦州市统计局	36859.1	3.78605e+08	19457.8	0.373691	-0.983468	10352	73822	34657	17	73822	66847	61666	56863	52127	46502	40491.4	37328	34657	30235.4	27366.7	24759.3	22206.7	17060.2	12920.3	11401.5	10352
China	Guigang	贵港	Annual	CNY	贵港市统计局	38281.7	4.72743e+08	21742.7	0.505876	-1.14296	11031.9	77986	29975	17	77986	73816	67934	61245	55121	52653	41303.6	37843	29975	28221.1	26201.6	22387	20535.9	18166.5	13844.5	12523.8	11031.9
China	Yulin	玉林	Annual	CNY	玉林市统计局	38393.3	4.09617e+08	20239	0.514067	-0.988224	11316.4	76079	33603	17	76079	71968	65810	60901	52771	47658	41303.6	37377	33603	30359.9	28354.8	24138.4	21313.9	18990.8	16565	14176.8	11316.4
China	Baise	百色	Annual	CNY	百色市统计局	40747.5	4.55878e+08	21351.3	0.667722	-0.593235	13473.2	85138	35142	17	85138	76420	67866	62528	55364	49809	40986.4	38037	35142	32311.8	29174.9	27410	26026	21432.6	16310.5	15278.1	13473.2
China	Hezhou	贺州	Annual	CNY	贺州市统计局	40911.4	5.53264e+08	23521.6	0.524041	-1.05973	11742.5	86858	35055	17	86858	76481	71144	65799	62110	55407	43134.5	39006	35055	29266.8	28279.1	22964.8	22248	18235.1	14773	12990.1	11742.5
China	Hechi	河池	Annual	CNY	河池市统计局	40663.7	5.38111e+08	23197.2	0.615629	-1.02318	12430.9	85292	31550	17	85292	78486	71345	66085	61259	53638	40380.4	37315	31550	29903.8	27523	22761.6	23409.3	19642.7	16067.8	14193.9	12430.9
China	Laibin	来宾	Annual	CNY	来宾市统计局	41117.7	4.10998e+08	20273.1	0.359076	-1.30387	13106.5	76582	35113	17	76582	69576	69610	64152	59982	55665	43505.8	41100	35113	31104.2	30388.5	27975.8	25421.2	22180.7	18243.7	15295.4	13106.5
China	Chongzuo	崇左	Annual	CNY	崇左市统计局	37016.2	4.45412e+08	21104.8	0.581266	-0.959121	10624.1	78189	30133	17	78189	70650	65824	59250	53954	47630	39559.4	35046	30133	27599	24182.1	22440	20585	17496.3	14192	11922.2	10624.1
China	Haikou	海口	Annual	CNY	海口市统计局	46644.3	5.11711e+08	22621	0.567365	-0.860935	17602.4	90277	40805	17	90277	85121	77632	68037	62030	57455	50608	46175	40805	38059.8	34192	30639	27327.6	25722.5	21385	19884.9	17602.4
China	Sanya	三亚	Annual	CNY	三亚市统计局	46887.2	6.25453e+08	25009	0.43565	-1.11318	14594.2	93152	39955	17	93152	87058	79661	72826	65030	61502	54641	47323	39955	37023.1	33446.7	28410.4	26141	21795.8	18490.5	16033.1	14594.2
China	Chongqing	重庆	Annual	CNY	重庆市统计局	48969.6	6.60582e+08	25701.8	0.412127	-0.974454	14357	98380	45392	17	98380	89714	81763.9	73272	67386	62091	56851.3	51015	45392	40042	35326	30965	26985	23098	19215	16630	14357
China	Chengdu	成都	Annual	CNY	成都市统计局	53854.2	7.38081e+08	27167.6	0.385924	-1.09743	17556	104463	48302.3	17	104463	97519	88011	79292	74408	69123	63201.4	58543.4	48302.3	42363.2	38603.1	34195.2	30809.9	26606.7	22563.4	19961.7	17556
China	Zigong	自贡	Annual	CNY	自贡市统计局	40948.8	4.98016e+08	22316.3	0.408571	-1.16059	11982.9	78652	37693.2	16		78164	78652	72099	62588	53344	50534.6	46480	40876.5	34509.9	29145.1	25455.4	22731.8	19509.3	15633.4	13475.1	11982.9
China	Panzhihua	攀枝花	Annual	CNY	攀枝花市统计局	47525.4	5.29992e+08	23021.6	0.413111	-1.07859	17345.5	88005	44415.1	16		88005	86749	76879	68152	61915	57634.8	52702	47457.8	41372.5	36486.4	31922.4	28422.6	24536.3	21428.3	19397.7	17345.5
China	Luzhou	泸州	Annual	CNY	泸州市统计局	39915.7	4.60777e+08	21465.7	0.350614	-1.35008	12285.9	76607	35407.4	17	68716	76607	72722	65725	56048	52051	47310	43105.4	35407.4	30732.5	25649.7	23315.8	21512.5	18332.3	15405.5	13641.1	12285.9
China	Deyang	德阳	Annual	CNY	德阳市统计局	49272.5	5.27496e+08	22967.3	0.321429	-1.12931	16359.1	88437	46688.1	17	88437	84108	83862	74061	67166	59411	52930.1	50664.9	46688.1	41891.1	39410.5	34156.4	30076.3	27018.6	22067.1	19325.8	16359.1
China	Mianyang	绵阳	Annual	CNY	绵阳市统计局	44424.1	5.58247e+08	23627.3	0.189972	-1.34384	11436.5	84222	43216.5	17	84222	76270	78266	69621	63618	59093	52164.2	48420.3	43216.5	38252.9	32522.8	26212.5	22792	19582.2	16566.1	11436.5	12953.7
China	Guangyuan	广元	Annual	CNY	广元市统计局	42628.8	5.73322e+08	23944.1	0.26327	-1.33884	10329.2	82020	40151.9	17	79873	82020	74338	68646	64237	56946	48216.1	44549.7	40151.9	35984.8	29272.7	24556.9	22768.2	16999.5	13639	12161.3	10329.2
China	Suining	遂宁	Annual	CNY	遂宁市统计局	37460.9	4.06711e+08	20167.1	0.224501	-1.34277	10130.7	71498	37262.3	17	68864	59290	71498	61289	55279	49753	43667.3	40168.8	37262.3	31783.4	26580.5	21451.2	18965.1	15936.9	13217.1	11699.6	10130.7
China	Neijiang	内江	Annual	CNY	内江市统计局	35363.3	2.98309e+08	17271.6	0.219052	-1.06721	11153.1	67573	36820.1	17	67573	61517	56574	49780	45234	46430	41487.7	40244.4	36820.1	32200.8	26497	23217.8	19118	16771.3	14125.3	12433.2	11153.1
China	Leshan	乐山	Annual	CNY	乐山市统计局	41333.4	6.0708e+08	24639	0.526495	-0.978041	11966.8	87663	37011.3	17	87663	82389	76092	66329	54222	54545	46600	43476.7	37011.3	31799.4	27199.5	23112.7	18355.9	15555.2	13630.1	12719.7	11966.8
China	Nanchong	南充	Annual	CNY	南充市统计局	39127.4	5.50775e+08	23468.6	0.56788	-0.889141	10960.8	83013	37013	17	83013	80702	71344	60989	55202	50286	37539.1	41626.3	37013	31169	25851	21677.2	17954.6	15291.1	12831.4	11715.8	10960.8
China	Meishan	眉山	Annual	CNY	眉山市统计局	38888.4	4.6264e+08	21509.1	0.460257	-0.948129	11696.2	82096	40320.7	17	82096	62444	71054	64276	48714	54451	41155.6	43675.8	40320.7	27778.8	25850	23963.8	19662.8	16866.8	14174.7	12923.3	11696.2
China	Yibin	宜宾	Annual	CNY	宜宾市统计局	43464.3	6.13552e+08	24770	0.49025	-1.078	12950.7	87304	40372.6	17	87304	85622	79865	66834	61399	55288	48080	45278.9	40372.6	34411.3	25384.6	25178.5	22574.3	18589.4	15568.9	14192.4	12950.7
China	Guangan	广安	Annual	CNY	广安市统计局	39276.8	4.25906e+08	20637.5	0.385483	-1.0973	12348	77434	37290.9	16		62055	77434	69813	66034	44079	50404.8	46898.2	39976.1	34605.6	29216.1	25178.5	23212.1	18998.2	14649.4	13527.3	12348
China	Dazhou	达州	Annual	CNY	达州市统计局	34168.5	2.74697e+08	16574	0.121642	-1.40422	11018.3	61582	34047.8	16		61582	57940	50756	53081	48672	43388.1	39497.1	36332	31763.5	26522.9	22768.9	20559.5	17029.2	14096.9	11688.2	11018.3
China	Yaan	雅安	Annual	CNY	雅安市统计局	38092.6	3.99727e+08	19993.2	0.408245	-0.97059	12035.3	77965	36831.1	17	77965	68543	60598	56503	54361	49626	44753	40099.6	36831.1	31011.3	25934.4	23139	20190	17732.9	14768.3	13483.2	12035.3
China	Bazhong	巴中	Annual	CNY	巴中市统计局	35759.3	3.84359e+08	19605.1	0.36602	-1.08846	10613.6	73449	34264.2	17	73449	64949	59637	55611	52213	43825	42466.7	39306.5	34264.2	28785.9	24701.9	21969.8	17210.9	14645.8	13083.9	11175	10613.6
China	Ziyang	资阳	Annual	CNY	资阳市统计局	39014.9	4.51718e+08	21253.7	0.396604	-1.25208	12644	78205	35719.5	16	78205	69358	66560	60891	55033	50455	41944.9	39702.5		31736.5	26323.3	24229.8	21226.9	17312.9	14937.2	13679	12644
China	Guiyang	贵阳	Annual	CNY	贵阳市统计局	49018.5	7.4365e+08	27269.9	0.456511	-1.02746	13810	101829	42974	17	101829	92650	82685	73939	70535	63949	59334	50817	42974	38673	31128.5	27579.1	26386.1	22578.7	18522.2	15925	13810
China	Liupanshui	六盘水	Annual	CNY	六盘水市统计局	46571	5.83367e+08	24153	0.373101	-1.21818	13717	85988	43323	17	85988	84719	82807	75775	64002	57001	52130	46366	43323	39873.1	33983	27931.3	25795.1	22520.3	19026.3	16750	13717
China	Zunyi	遵义	Annual	CNY	遵义市统计局	50381.2	7.98658e+08	28260.5	0.408144	-1.16597	13409.6	102116	45301	17	102116	94644	88082	78813	73904	66991	57152	50504	45301	40542.2	32923	30260.8	25941.7	21771	17940.3	16185.6	13409.6
China	Anshun	安顺	Annual	CNY	安顺市统计局	44052.4	5.80498e+08	24093.5	0.301365	-1.40858	11764.7	82795	39430	17	82795	80727	78328	69391	66742	60798	49204	45944	39430	35037.5	29031.6	26271.4	23289.4	20139	16046.2	13952	11764.7
China	Bijie	毕节	Annual	CNY	毕节市统计局	35093.7	2.66608e+08	16328.1	0.246507	-1.24388	12937	62938	33037	11					62938	56659	48781	45758	41035	33037		27039	23849	19705	14293	12937
China	Tongren	铜仁	Annual	CNY	铜仁市统计局	38099.4	4.40339e+08	20984.3	0.617542	-0.753504	13933	77923	34328	11					77923	68402	54161	47767	41657	34328		27195	22765	15481	15481	13933
China	Kunming	昆明	Annual	CNY	昆明市统计局	49572.1	7.1136e+08	26671.3	0.513632	-0.905818	16646.9	102304	45093.5	17	102304	94063	80253	76350	68375	62033	58153.4	51100	45093.5	41645.2	32022.1	29889.2	22432.2	22432.2	20811.5	19122.1	16646.9
China	Qujing	曲靖	Annual	CNY	曲靖市统计局	42283.1	4.72938e+08	21747.1	0.773545	-0.312896	14844.3	89052	37294.8	17	89052	79179	72248	63591	53270	46684	41677.3	40500	37294.8	35888.9	32553.6	29233	25980.3	20879.6	19671.4	16264.7	14844.3
China	Yuxi	玉溪	Annual	CNY	玉溪市统计局	45863.6	6.30377e+08	25107.3	0.829852	-0.30186	16457.6	98138.7	43111.4	17	98138.7	94006	76141	70106	60408	49597	46213.2	43900	43111.4	38171.5	30244	27666.2	25114.5	22094.7	20467.1	17843.7	16457.6
China	Baoshan	保山	Annual	CNY	保山市统计局	38482.9	5.36311e+08	23158.4	0.720552	-0.724945	12100.7	83732.5	31085.7	17	83732.5	81222	68469	62176	53186	47295	41310.4	38900	31085.7	26904	22694.6	21407.6	19365	15291.5	16053.1	13016.7	12100.7
China	Zhaotong	昭通	Annual	CNY	昭通市统计局	44220.1	6.85728e+08	26186.4	0.713826	-0.751926	13113	94947	37251.4	17	94947	88764	84707	71849	59674	53071	44210.2	40900	37251.4	34013.6	28797.1	26713.8	23267.6	19655.7	16218.7	14588.2	13113
China	Lijiang	丽江	Annual	CNY	丽江市统计局	45503.7	7.82318e+08	27969.9	0.847498	-0.584268	14115.7	100632	35126.7	17	100632	97757	85816	73865	64304	53866	40187.6	42000	35126.7	31467.7	29440.1	26782.7	24055.9	20986.4	17969.9	15190.1	14115.7
China	Puer	普洱	Annual	CNY	普洱市统计局	43065.5	7.79352e+08	27916.9	0.783347	-0.93207	11866.2	95619.9	31369.9	17	95619.9	89834	83510	80910	66033	48977	39277.2	35300	31369.9	26162.7	27096.8	24780.9	23055.5	19982.4	15929.2	12408.7	11866.2
China	Lincang	临沧	Annual	CNY	临沧市统计局	43143.6	7.6748e+08	27703.4	0.728333	-0.79247	11802.1	98265.9	34844.7	16	98265.9	88971	79804	73132	59232	49045	42131.4	39500		30189.4	26390.3	24635.6	20693.6	18269.3	16217.6	12018.8	11802.1
China	Lasa	拉萨	Annual	CNY	拉萨市统计局	87843.9	1.08222e+09	32897.1	-0.0820756	-2.04107	46677.9	127057	91738.5	12	125998	127057	126936	111092	111009	114582	72468	68640.7		55740.3		46677.9	46971.6	46954.1
China	Rikaze	日喀则	Annual	CNY	日喀则市统计局	43277.8	1.15904e+08	10765.9	-0.436181	-0.341596	26694	60184	45652.5	8								60184	48159	51014		46644	44661	41950	26916	26694
China	Changdou	昌都	Annual	CNY	昌都市统计局	42816	8.39804e+07	9164.08	-0.15446	-0.557795	28552	58109	45965	8								58109	37255	47679		47806	46280	45650	31197	28552
China	Linzhi	林芝	Annual	CNY	林芝市统计局	42163.5	117005184	10816.9	-0.719561	-0.620125	23472	56400	45159.5	8								56400	40347	51186		48424	48078	42241	27160	23472
China	Shannan	山南	Annual	CNY	山南市统计局	43627	120615510	10982.5	-0.535148	-0.518773	25826	59689	44592	8								59689	50313	52877		44642	44542	43560	27567	25826
China	Naqu	那曲	Annual	CNY	那曲市统计局	48024.2	9.20821e+07	9595.94	-0.879942	0.782051	28805	61739	50292.5	8								61739	53624	54389		46774	49806	50779	38278	28805
China	Xian	西安	Annual	CNY	西安市统计局	52630.5	7.59523e+08	27559.5	0.407034	-0.933796	15473	104363	50393	16	104363	96867	87125	77774	69611	63193	54097.7	54377.8	46688.4	41678.8	37871.5		29749.4	25013.8	20475.7	17728.2	15473
China	Tongchuan	铜川	Annual	CNY	铜川市统计局	39586.4	3.66174e+08	19135.7	0.0487994	-1.2917	10685.3	69120	39324	17	69120	66831	67493	57697	53652	50310	48385.2	45961.3	39324	33953.4	31031.8	28205	23446.1	18965.1	15235	12674.2	10685.3
China	Baoji	宝鸡	Annual	CNY	宝鸡市统计局	39289.2	3.62504e+08	19039.5	0.0992781	-1.12878	11266.5	73028	39905.8	17	73028	66984	62261	57729	53366	49414	45333.8	45125.6	39905.8	35833.6	31852.1	26536.9	22952.5	19520.4	14979.1	11829	11266.5
China	Xianyang	咸阳	Annual	CNY	咸阳市统计局	36326.3	3.26901e+08	18080.4	0.167739	-1.08121	10832	69290	38470.2	17	69290	64021	57542	52592	48542	45309	43170.7	41462.8	38470.2	32760.1	27783.7	23933.6	20394.2	17156.8	12897.5	11389.3	10832
China	Weinan	渭南	Annual	CNY	渭南市统计局	36978.4	3.26426e+08	18067.3	0.0181035	-1.3368	10511.1	65596	41377.8	17	65596	62814	60579	55706	51057	45775	43375.4	41377.8	41918.9	33951.1	28626.7	24586	21091.8	16269.4	13575	11822.1	10511.1
China	Yanan	延安	Annual	CNY	延安市统计局	47077.2	4.54307e+08	21314.5	-0.125619	-1.34438	13683.4	79799	49441.3	17	79799	74830	74066	67918	63562	61274	57958.1	55517	49441.3	42674.1	38320	34338.8	29522.7	23142	18404.2	15862.5	13683.4
China	Hanzhong	汉中	Annual	CNY	汉中市统计局	40199	3.86954e+08	19671.2	0.180879	-1.28347	12249.5	73316	40736.3	17	73316	69926	65916	60395	55739	51411	46351.7	43712.6	40736.3	35125.6	30147.8	26630.7	22337.4	17964.8	13956.1	12249.5	17467.3
China	Yulin	榆林	Annual	CNY	榆林市统计局	48552.8	5.59314e+08	23649.8	-0.105154	-1.07152	11468	88461	52874.6	17	88461	82830	75264	67120	65265	61316	59537.5	58424.5	52874.6	45038.1	40623.9	36494.5	30541.5	21733	15634.9	12771.1	11468
China	Ankang	安康	Annual	CNY	安康市统计局	39052.4	3.48302e+08	18662.9	-0.021051	-1.22915	11130.2	68251	41845.4	17	68251	66688	62653	58722	52195	50410	43912.7	42757.2	41845.4	37813.2	32913.9	27445.5	23135.6	18581.5	13479.3	11957.6	11130.2
China	Shangluo	商洛	Annual	CNY	商洛市统计局	33182.7	3.04051e+08	17437.1	0.148046	-1.42749	9773.95	61124	31885.1	16	61124	59950	53468	49030	47481	45014	39962.5	33278.7		30491.5	24104.5	22517.7	18657.9	14435.6	11248.8	10385.7	9773.95
China	Lanzhou	兰州	Annual	CNY	兰州市统计局	47878.7	6.49443e+08	25484.2	0.43629	-1.09457	14854.3	93847	44492	17	93847	88393	85575	72286	67011	60330	54005	48017	44492	38968.1	33963.8	28995.6	26119.9	21018.9	19103.1	16958.2	14854.3
China	Jiayuguan	嘉峪关	Annual	CNY	嘉峪关市统计局	52938	3.95857e+08	19896.2	0.106732	-1.10648	22354.4	87807	53833.8	17	87807	80651	78073	75988	66925	59967	60386	54710	51796	53833.8	46992.3	39384.7	36646	30743.2	28008.4	25680.6	22354.4
China	Jinchang	金昌	Annual	CNY	金昌市统计局	47201.3	3.44893e+08	18571.3	0.290664	-0.477056	17721.3	83268	49702	17	83268	79103	69519	61136	53996	52683	51521	49702	53087	43213.7	40300.9	37263.9	35444	29774.3	24300.9	20388.6	17721.3
China	Baiyin	白银	Annual	CNY	白银市统计局	41637.6	3.81221e+08	19524.9	0.138268	-0.985585	12940.8	75745	43918	17	75745	72513	66477	60464	53848	49856	46389	43918	44866	39808.6	34109.6	30458.6	26457.5	20830	15484.8	13672.8	12940.8
China	Tianshui	天水	Annual	CNY	天水市统计局	35577.2	3.69787e+08	19229.8	0.314411	-1.31105	10480.8	68500	34525	17	68500	63692	63194	57322	50861	45546	40491	38227	34525	28324.2	23928.2	21993.4	17210.5	15615.9	13708.6	11193.3	10480.8
China	Wuwei	武威	Annual	CNY	武威市统计局	36484.9	4.72042e+08	21726.5	0.456041	-1.33771	10060.6	75582	29731	17	75582	69337	64998	61170	56148	52384	40932	34506	29731	27016.5	22001.9	19104.9	17416.6	15397.2	12971.7	11486.8	10060.6
China	Zhangye	张掖	Annual	CNY	张掖市统计局	39091.7	5.84106e+08	24168.3	0.607067	-1.11177	11182.6	83868	33448	17	83868	76479	75492	67974	57708	51569	39315	35888	33448	26696.5	23015	21131	18715	16378.3	13724.6	11975.5	11182.6
China	Pingliang	平凉	Annual	CNY	平凉市统计局	42452.5	4.52401e+08	21269.7	0.421988	-0.797914	13519.6	85020	40258	17	85020	75160	70029	61615	55693	53028	48851	40258	43431	36852.2	31304.3	28247.8	25864.1	21710.7	15027.3	16081.3	13519.6
China	Jiuquan	酒泉	Annual	CNY	酒泉市统计局	43034.6	3.60643e+08	18990.6	0.303706	-0.996959	15865.5	79000	43608	17	79000	71871	67160	60662	55513	54609	49337	43608	43687	37096.8	32820.1	30557.3	27016.9	24197.4	21625	16962.6	15865.5
China	Qingyang	庆阳	Annual	CNY	庆阳市统计局	41826.7	5.2437e+08	22899.1	0.255481	-1.35318	11139	80521	37936	17	80521	73250	73919	68699	61669	56002	47915	43953	37936	34628.4	28551.7	27233.2	22179.1	17452.1	13923.6	12082.5	11139
China	Dingxi	定西	Annual	CNY	定西市统计局	38354.8	4.16967e+08	20419.8	0.365028	-1.2044	11460.5	74632	36839	17	74632	69024	66545	61813	54735	49583	41499	36960	36839	32711.5	27754.8	22887.5	20887.5	17976.2	14334.6	12389.3	11460.5
China	Longnan	陇南	Annual	CNY	陇南市统计局	35820.2	3.30749e+08	18186.5	0.322344	-1.19386	11102.6	68998	33859	17	68998	63033	58781	54566	52135	46608	39705	37225	33859	29426.7	25876	23364.4	19948.7	17309.1	14685.9	12319.9	11102.6
China	Xining	西宁	Annual	CNY	西宁市统计局	48065.1	6.53391e+08	25561.5	0.593095	-0.803932	16175.6	98369	44031	17	98369	91494	82890	72670	63683	57539	54181	48691	44031	38443.1	32219.7	28124.4	26461.7	23333.3	21028.7	17772.9	16175.6
China	Haidong	海东	Annual	CNY	海东市统计局	44526.5	3.02246e+08	17385.2	-0.00427335	-0.894262	16533	74337	45574	12				74337	65477	62591	54508	50496	46045	45103		38369	33614	26828	20417	16533
China	Yinchuan	银川	Annual	CNY	银川市统计局	54014.4	6.98922e+08	26437.1	0.34731	-0.839594	15243.8	105653	52806.5	17	105653	94559	87323	78686	72877	66626	59079.7	55338.4	52806.5	49938.2	39815.9	36795.2	33248.6	28604.2	23226.5	18423.3	15243.8
China	Shizuishan	石嘴山	Annual	CNY	石嘴山市统计局	42991.4	4.18719e+08	20462.6	0.535828	-0.177568	13923.7	89342	41173.9	17	89342	72386	65769	58884	55681	51990	48807.1	44465	41173.9	38555.9	34211.5	30320.4	27484.7	22931	18998.9	15929.5	13923.7
China	Wuzhong	吴忠	Annual	CNY	吴忠市统计局	45975.9	5.2102e+08	22825.9	0.537481	-0.447406	15515.6	96178	44765.3	17	96178	77104	75424	65328	61347	55786	51665.9	47550.9	44765.3	38881.9	34051.2	29864.2	28483.9	23938.7	19316.9	16389.3	15515.6
China	Guyuan	固原	Annual	CNY	固原市统计局	49341.5	8.0962e+08	28453.8	0.442867	-1.03398	13720.9	105425	45043.6	16	105425	89557	84368	75783	69727	65375		53851.9	48697.2	41389.9	33468.4	29306.8	26534.5	19894	16463.2	15902.6	13720.9
China	Zhongwei	中卫	Annual	CNY	中卫市统计局	44263.5	5.94901e+08	24390.6	0.637143	-0.325104	12332.4	98920	39770.4	17	98920	80012	74473	64448	60520	55473	48933.7	45262.3	39770.4	36331.5	30990.8	27620	25280.2	21501.7	16670	13939.7	12332.4
China	Wulumuqi	乌鲁木齐	Annual	CNY	乌鲁木齐市统计局	54243.1	6.38279e+08	25264.2	0.260168	-1.18162	18773.5	98907	52418	17	98907	92473	87556	80231	74339	67617	61617.4	57392	52418	47177.8	40648.8	36500.4	33340.6	29110.2	23676.8	20355	18773.5
China	Kelamayi	克拉玛依	Annual	CNY	克拉玛依市统计局	67000.7	1.22269e+09	34966.9	0.279633	-1.17714	22090.5	129545	73510	17	129545	125934	107654	95107	85773	84559	86358.2	78964	73510	59151.4	38576.3	37451.8	34319.2	30884	25965	22090.5	23170

[truncated: 3 more sheets: Land used_nation, Built-up area_province, Land transaction_province]
